# Supplementary material for: Substituting hospital-based outpatient cardiology care: The impact on quality, health and costs
Source: PLoS One. 2019 May 31;14(5):e0217923. doi: 10.1371/journal.pone.0217923 (PMC6544378; doi:10.1371/journal.pone.0217923)
Supplement: S1 Data — (XLSX) [file pone.0217923.s006.xlsx]

## Sheet: Data_description
Variable name	Label	Values
RESPONDENT_NUMBER	Patient identification number (anonymous)			T0 =	Basline measurment
GROUP	GROUP: intervention group versus control group	0=control group; 1=intervention group		T1 =	Second measurement: Within a week after consultation
GENDER	Gender of the patient	0=female; 1=male		T2 =	Third measurement: Three months after consultation
AGE	Age of the patient in years
MOBILITY_EQ5D_Q1_T0	EQ-5D-5L Question 1 Mobility at baseline (T0)	0= no problems; 1=sligth problems; 2=moderate problems; 3=severe problems; 4=extreme problems
SELF_CARE_EQ5D_Q2_T0	EQ-5D-5L Question 2 Self-care at baseline (T0)	0= no problems; 1=sligth problems; 2=moderate problems; 3=severe problems; 4=extreme problems
USUAL_ACTIVITIES_EQ5D_Q3_T0	EQ-5D-5L Question 3 Usual activities at baseline (T0)	0= no problems; 1=sligth problems; 2=moderate problems; 3=severe problems; 4=extreme problems
PAIN_DISCOMFORT_EQ5D_Q4_T0	EQ-5D-5L Question 4 Pain/ discomfort at baseline (T0)	0= no problems; 1=sligth problems; 2=moderate problems; 3=severe problems; 4=extreme problems
ANXIETY_DEPRESSION_EQ5D_Q5_T0	EQ-5D-5L Question 5 Depression at baseline (T0)	0= no problems; 1=sligth problems; 2=moderate problems; 3=severe problems; 4=extreme problems
EQVAS_T0	EQ-VAS at baseline (T0)	0-100
MOBILITY_EQ5D_Q1_T1	EQ-5D-5L Question 1 Mobility within one week after the consultation (T1)	0= no problems; 1=sligth problems; 2=moderate problems; 3=severe problems; 4=extreme problems
SELF_CARE_EQ5D_Q2_T1	EQ-5D-5L Question 2 Self-care within one week after the consultation (T1)	0= no problems; 1=sligth problems; 2=moderate problems; 3=severe problems; 4=extreme problems
USUAL_ACTIVITIES_EQ5D_Q3_T1	EQ-5D-5L Question 3 Usual activities within one week after the consultation (T1)	0= no problems; 1=sligth problems; 2=moderate problems; 3=severe problems; 4=extreme problems
PAIN_DISCOMFORT_EQ5D_Q4_T1	EQ-5D-5L Question 4 Pain/ discomfort within one week after the consultation (T1))	0= no problems; 1=sligth problems; 2=moderate problems; 3=severe problems; 4=extreme problems
ANXIETY_DEPRESSION_EQ5D_Q5_T1	EQ-5D-5L Question 5 Depression within one week after the consultation (T1))	0= no problems; 1=sligth problems; 2=moderate problems; 3=severe problems; 4=extreme problems
EQVAS_T1	EQ-VAS within one week after the consultation (T1)	0-100
WAITING_TIME_FOR_APPOINTMENT	Waiting time for appointment with cardiologist
SATISFACTION_WITH_WAITING_TIME	Are you satisfied with the time that you could get an appointment?	0=not at all; 1=a little bit; 2=largely; 3=totally
FINDABILITY_LOCATION_APPOINTMENT	Did you find PlusPunt/the hospital easily?	0=not at all; 1=a little bit; 2=largely; 3=totally
WAITING_TIME_IN_WAITING_ROOM	How long did you have to wait in the waiting room after the agreed time?	0=not at all; 1=a little bit; 2=largely; 3=totally
FEELING_WELCOME_AND_COMFORTABLE	Did you feel welcome and comfortable at the PC+ centre/the hospital?	0=not at all; 1=a little bit; 2=largely; 3=totally
HELPFUL_HEALTHCARE_ASSISTANT	Did the healthcare assistant help you well?	0=not at all; 1=a little bit; 2=largely; 3=totally
UNDERSTANDABLE_EXPLANATION_BY_HEALTHCARE_ASSISTANT	Did the healthcare assistant explain everything in an understandable way?	0=not at all; 1=a little bit; 2=largely; 3=totally
SUFFICIENT_FACILITIES_WAITING_ROOM	Were there sufficient facilities in the waiting room (e.g. magazines, something to drink, toys, and brochures)?	0=not at all; 1=a little bit; 2=largely; 3=totally
HC_PROFESSIONALS_INFORMED_COMPLAINT	Were the health professionals were informed about the complaint for which you were referred by the general practitioner?	0=not at all; 1=a little bit; 2=largely; 3=totally
COMPLAINT_TAKEN_SERIOUSLY	Was your complaint taken seriously?	0=not at all; 1=a little bit; 2=largely; 3=totally
HC_PROFESSIONALS_LISTENED_CAREFULLY	Did the healthcare professionals listen carefully to you?	0=not at all; 1=a little bit; 2=largely; 3=totally
HC_PROFESSIONALS_TOOK_ENOUGH_TIME	Did the healthcare professionals take enough time for you?	0=not at all; 1=a little bit; 2=largely; 3=totally
HC_PROFESSIONALS_REPECT	Did the healthcare professionals treat you with respect??	0=not at all; 1=a little bit; 2=largely; 3=totally
HC_PROFESSIONALS_COMPETENT	Were the healthcare professionals competent?	0=not at all; 1=a little bit; 2=largely; 3=totally
OVERALL_HELP_HC_PROFESSIONALS	Are you satisfied with the help of the healthcare professionals?	0=not at all; 1=a little bit; 2=largely; 3=totally
HC_PROFESSIONALS_EXPLAINATION	Did the healthcare professionals explain everything in an understandable way?	0=not at all; 1=a little bit; 2=largely; 3=totally
HC_PROFESSIONALS_QUESTIONS	Did you get the opportunity to ask all your questions?	0=not at all; 1=a little bit; 2=largely; 3=totally
COLLABORATION_ALIGNMENT_WITH_GP	How would you assess the collaboration and alignment between the GP and the PC+ centre/the hospital in general?	0=excellent; 1=good; 2=moderate; 3=bad
GRADE_GENERAL	What grade between 0 and 10 would you give the PC+/the hospital?
RECOMMENDATION_GENERAL	Would you recommend the PC+ centre/ the hospital to your friends and family?	0=not at all; 1=a little bit; 2=largely; 3=totally
CARDIOLOGIST_TIME	Did the medical specialist take enough time for you?	0=not at all; 1=a little bit; 2=largely; 3=totally
CARDIOLOGIST_COMPLAINT	Was the medical specialist informed about the complaint for which you were referred by the general practitioner?	0=not at all; 1=a little bit; 2=largely; 3=totally
CARDIOLOGIST_EXPLANATION	Did the medical specialist give sufficient and understandable explanation about the results of the consultation and diagnostic tests?	0=not at all; 1=a little bit; 2=largely; 3=totally
CARDIOLOGIST_INFORMATION_TREATMENT	Did the medical specialist provide information about the different treatment options for your health complaint?	0=not at all; 1=a little bit; 2=largely; 3=totally
INVOVLEMENT_DECISION_TREATMENT	Were you involved in the decision about the treatment or assistance you got?	0=not at all; 1=a little bit; 2=largely; 3=totally
GRADE_CARDIOLOGIST	What grade between 0 and 10 would you give the medical specialist?
RECOMMENDATION_CARDIOLOGIST	Would you recommend the medical specialist to your friends and family?	0=not at all; 1=a little bit; 2=largely; 3=totally
MOBILITY_EQ5D_Q1_T2	EQ-5D-5L Question 1 Mobility three months follow-up (T2)	0= no problems; 1=sligth problems; 2=moderate problems; 3=severe problems; 4=extreme problems
SELF_CARE_EQ5D_Q2_T2	EQ-5D-5L Question 2 Self-care three months follow-up (T2)	0= no problems; 1=sligth problems; 2=moderate problems; 3=severe problems; 4=extreme problems
USUAL_ACTIVITIES_EQ5D_Q3_T2	EQ-5D-5L Question 3 Usual activities three months follow-up (T2)	0= no problems; 1=sligth problems; 2=moderate problems; 3=severe problems; 4=extreme problems
PAIN_DISCOMFORT_EQ5D_Q4_T2	EQ-5D-5L Question 4 Pain/ discomfort three months follow-up (T2)	0= no problems; 1=sligth problems; 2=moderate problems; 3=severe problems; 4=extreme problems
ANXIETY_DEPRESSION_EQ5D_Q5_T2	EQ-5D-5L Question 5 Depression three months follow-up (T2)	0= no problems; 1=sligth problems; 2=moderate problems; 3=severe problems; 4=extreme problems
EQVAS_T2	EQ-VAS three months follow-up (T2)
GH01_SF12_Q1_T0	SF12 Question 1 general health (T0)	1=excellent; 2=very good; 3=good; 4=moderate; 5=bad
PF02_SF12_Q2_T0	SF12 Question 2 physical functioning - moderate effort (T0)	1=very limited; 2=a little bit limited; 3=not limited
PF04_SF12_Q3_T0	SF12 Question 3 physical functioning - climbing stairs (T0)	1=very limited; 2=a little bit limited; 3=not limited
RP02_SF12_Q4_T0	SF12 Question 4 role physical - accomplished less (T0)	1=always; 2=mostly; 3=sometimes; 4=rarely; 5=never
RP03_SF12_Q5_T0	SF12 Question 5 role physical - limited (T0)	1=always; 2=mostly; 3=sometimes; 4=rarely; 5=never
RE02_SF12_Q6_T0	SF12 Question 6 role emotional - accomplished less (T0)	1=always; 2=mostly; 3=sometimes; 4=rarely; 5=never
RE03_SF12_Q7_T0	SF12 Question 7 role emotional - limited (T0)	1=always; 2=mostly; 3=sometimes; 4=rarely; 5=never
BP02_SF12_Q8_T0	SF12 Question 8 bodily pain (T0)	1=not at all; 2=a little bit; 3=quite some; 4=a lot; 5=very much
MH03_SF12_Q9_T0	SF12 Question 9 Mental health - calm and peaceful (T0)	1=always; 2=mostly; 3=sometimes; 4=rarely; 5=never
VT02_SF12_Q10_T0	SF12 Question 10 vitality - lot of energy (T0)	1=always; 2=mostly; 3=sometimes; 4=rarely; 5=never
MH04_SF12_Q11_T0	SF12 Question 11 mental health - felt down and blue (T0)	1=always; 2=mostly; 3=sometimes; 4=rarely; 5=never
SF02_SF12_Q12_T0	SF12 Question 12 Social functioning (T0)	1=always; 2=mostly; 3=sometimes; 4=rarely; 5=never
SF12_PCS_T0	SF12 Physical component summary (T0)
SF12_MCS_T0	SF12 Mental component summary (T0)
GH01_SF12_Q1_T2	SF12 Question 1 general health (T2)	1=excellent; 2=very good; 3=good; 4=moderate; 5=bad
PF02_SF12_Q2_T2	SF12 Question 2 physical functioning - moderate effort (T2)	1=very limited; 2=a little bit limited; 3=not limited
PF04_SF12_Q3_T2	SF12 Question 3 physical functioning - climbing stairs (T2)	1=very limited; 2=a little bit limited; 3=not limited
RP02_SF12_Q4_T2	SF12 Question 4 role physical - accomplished less (T2)	1=always; 2=mostly; 3=sometimes; 4=rarely; 5=never
RP03_SF12_Q5_T2	SF12 Question 5 role physical - limited (T2)	1=always; 2=mostly; 3=sometimes; 4=rarely; 5=never
RE02_SF12_Q6_T2	SF12 Question 6 role emotional - accomplished less (T2)	1=always; 2=mostly; 3=sometimes; 4=rarely; 5=never
RE03_SF12_Q7_T2	SF12 Question 7 role emotional - limited (T2)	1=always; 2=mostly; 3=sometimes; 4=rarely; 5=never
BP02_SF12_Q8_T2	SF12 Question 8 bodily pain (T2)	1=not at all; 2=a little bit; 3=quite some; 4=a lot; 5=very much
MH03_SF12_Q9_T2	SF12 Question 9 Mental health - calm and peaceful (T2)	1=always; 2=mostly; 3=sometimes; 4=rarely; 5=never
VT02_SF12_Q10_T2	SF12 Question 10 vitality - lot of energy (T2)	1=always; 2=mostly; 3=sometimes; 4=rarely; 5=never
MH04_SF12_Q11_T2	SF12 Question 11 mental health - felt down and blue (T2)	1=always; 2=mostly; 3=sometimes; 4=rarely; 5=never
SF02_SF12_Q12_T2	SF12 Question 12 Social functioning (T2)	1=always; 2=mostly; 3=sometimes; 4=rarely; 5=never
SF12_PCS_T2	SF12 Physical component summary (T2)
SF12_MCS_T2	SF12 Mental component summary (T2)
SUMMARY_SCORE_EQ5DT0	EuroQol 5D 5L Dutch tariff at baseline (T0)
SUMMARY_SCORE_EQ5DT1	EuroQol 5D 5L Dutch tariff within one week after consultation (T1)
SUMMARY_SCORE_EQ5DT2	EuroQol 5D 5L Dutch tariff three months follow-up (T2)

## Sheet: Data
RESPONDENT_NUMBER	GROUP	GENDER	AGE	MOBILITY_EQ5D_Q1_T0	SELF_CARE_EQ5D_Q2_T0	USUAL_ACTIVITIES_EQ5D_Q3_T0	PAIN_DISCOMFORT_EQ5D_Q4_T0	ANXIETY_DEPRESSION_EQ5D_Q5_T0	EQVAS_T0	MOBILITY_EQ5D_Q1_T1	SELF_CARE_EQ5D_Q2_T1	USUAL_ACTIVITIES_EQ5D_Q3_T1	PAIN_DISCOMFORT_EQ5D_Q4_T1	ANXIETY_DEPRESSION_EQ5D_Q5_T1	EQVAS_T1	WAITING_TIME_FOR_APPOINTMENT	SATISFACTION_WITH_WAITING_TIME	FINDABILITY_LOCATION_APPOINTMENT	WAITING_TIME_IN_WAITING_ROOM	FEELING_WELCOME_AND_COMFORTABLE	HELPFUL_HEALTHCARE_ASSISTANT	UNDERSTANDABLE_EXPLANATION_BY_HEALTHCARE_ASSISTANT	SUFFICIENT_FACILITIES_WAITING_ROOM	HC_PROFESSIONALS_INFORMED_COMPLAINT	COMPLAINT_TAKEN_SERIOUSLY	HC_PROFESSIONALS_LISTENED_CAREFULLY	HC_PROFESSIONALS_TOOK_ENOUGH_TIME	HC_PROFESSIONALS_REPECT	HC_PROFESSIONALS_COMPETENT	OVERALL_HELP_HC_PROFESSIONALS	HC_PROFESSIONALS_EXPLAINATION	HC_PROFESSIONALS_QUESTIONS	COLLABORATION_ALIGNMENT_WITH_GP	GRADE_GENERAL	RECOMMENDATION_GENERAL	CARDIOLOGIST_TIME	CARDIOLOGIST_COMPLAINT	CARDIOLOGIST_EXPLANATION	CARDIOLOGIST_INFORMATION_TREATMENT	INVOVLEMENT_DECISION_TREATMENT	GRADE_CARDIOLOGIST	RECOMMENDATION_CARDIOLOGIST	MOBILITY_EQ5D_Q1_T2	SELF_CARE_EQ5D_Q2_T2	USUAL_ACTIVITIES_EQ5D_Q3_T2	PAIN_DISCOMFORT_EQ5D_Q4_T2	ANXIETY_DEPRESSION_EQ5D_Q5_T2	EQVAS_T2	GH01_SF12_Q1_T0
200001	1	1	62	1	1	1	1	1	75	1	1	1	1	1		1	3	3	0	3	3	3	3	3	3	3	3	3	3	3	3	3	0	10	3	3	3	3	3	4	10	3	1	1	1	1	1	90	2
200002	1	1	18	1	1	1	2	2	80	1	1	1	1	1	95	1	3	3	0	3	3	3	3	3	3	3	3	3	3	3	3	3	1	9	3	3	3	3	3	4	9	3							2
200003	1	0	54	1	1	3	3	1	85	1	1	3	3	1	85	0	3	3	1	3	3	3	3	2	3	3	3	3	3	3	3	3	0	10	3	3	2	3	2	4	10	3	2	1	2	2	1	75	4
200005	1	1	60	1	1	1	2	2	95	1	1	2	2	2	95	1	3	3	0	3	3	3	3	3	3	3	3	3	3	3	3	3	1	8	3								2	1	2	2	2	95	2
200006	1	0	55	1	1	1	1	1	70																																								3
200007	1	1	53	1	1	1	3	1	75																																								3
200008	1	1	55	1	1	1	1	1	75	1	1	1	1	1	75	0	3	2	1	3	3	3	3	2	2	0	1	2	2	2	2	1	1	6	1	1	2	2	1	1	6	0	1	1	1	1	1	90	3
200009	1	0	54	1	1	2	2	2	60	2	1	2	3	2	60	0	3	3	3	3	3	3	3	3	3	3	3	3	3	3	3	3	0	8	3	3	3	3	3	4	8	2	2	1	1	2	2	70	3
200010	1	0	48	1	1	1	1	1	80	1	1	1	1	1	80	0	3	3	1	3	3	3	3	3	3	3	3	3	3	3	3	3	0	10	3	3	3	3	3	4	10	3	1	1	1	1	1		1
200011	1	1	21	1	1	1	2	2	85	1	1	1	1	1	90	0	3	3	1	3	3	3	3	2	3	3	2	3	3	3	2	3	1	9	3	2	3	2	3	4	9	3							2
200012	1	1	60	1	1	1	1	1	50	1	1	1	1	1	60	0	3	3	1	3	3	3	3	2	3	3	3	3	3	3	3	3	1	9	3	3	3	3	3	2	9	3	1	1	1	1	1	85	3
200013	1	1	27	1	1	1	2	1	85	1	1	1	1	1	85	0	3	3	0	3	3	3	3	3	3	3	3	3	3	3	3	3	0	10	3	3	3	3	3	4	10	3							2
200014	1	1	61	1	1	1	1	1	80	1	1	1	1	1	80	1	3	3	2	3	3	3	2	3	3	3	3	3	3	3	3	3	0	9	3	3	3	3	3	3	9	3	1	1	1	1	1	75	2
200015	1	0	47	1	1	1	2	1	90	1	1	1	1	1	90	2	1	2	0	2	3	2	3	3	3	1	3	3	2	2	0	1	1	8	2								1	1	1	1	1	95	3
200016	1	1	53	1	1	1	1	1	85	1	1	1	1	1	90	0	3	1	0	3	3	3	3	2	3	3	3	3	3	3	3	3	0	9	3	3	2	3		4	9	3	1	1	1	1	1	85	3
200017	1	1	48	1	1	1	1	1	80	1	1	1	1	1	80	0	3	3	0	3	3	3	3	1	3	3	3	3	3	3	3	3	0	9	3	3	1	3	3	4	9	3	1	1	1	1	1	100	3
200018	1	1	80	1	1	1	2	2	80	1	1	1	1	1	80	0	3	2	0	3	3	3	3	3	3	3	3	3	3	3	3	3	0	10	3	3	3	3	3	4	9	3	1	1	1	1	1	80	3
200019	1	0	54	2	1	2	4	1	60	1	1	2	4	1	70	0	3	3	0	3	3	3	3	2	3	3	3	3	3	3	3	3	0	9	3	3	3	3	3	4	9	3	2	1	2	4	1	75	3
200020	1	0	35	1	1	1	1	1	100	1	1	1	1	1	100	0	3	3	0	3	3	3	3	3	3	3	3	3	3	3	3	3	0	10	3	3	3	3	3	4	9	3							1
200021	1	0	76	2						2		2	2		50	2	4	3	1	3	3	3	3	3	3	3	3	3	3	3	3	3	1	9	3	3	3	3	3	3	10	3	3		3				3
200023	1	0	84	2	1	2	1	2	70																																								4
200024	1	1	52	3	1	3	3	1	60																																								4
200025	1	0	76	2	2	3	3	2	70	2	2	3	3	1	70	0	3	3	0	3	3	3	3	1	3	2	3	3	3	3	3	3	1	8	3	3	3	3	3	4	9	3	2	2	2	3	1	65	3
200026	1	1	62	3	1	1	2	1	70	2	1	1	2	1	70	1	3	3	1	3	3	3	3	2	3	3	3	3	3	3	3	3	0	9	3	3	2	3	3	4	9	3	1	1	2	2	1	65	4
200027	1	0	42	2	1	3	2	3	70	2	1	1	2	2	70	0	3	3	1	3	3	3	3	2	3	3	3	3	3	3	3	3	0	10	3	3	3	3	3	4	10	3	2	2	2	3	2	90	3
200028	1	1	49	1	1	1	1	1	80	1	1	1	1	1	80	1	3	3	0	3	3	3	3	3	3	3	3	3	3	3	3	3	0	9	3	3	3	3	3	3	9	3							2
200029	1	1	45	2	1	3	4	1	50	2	1	2	3	1	50	1	3	3	1	3	3	3	3	3	3	3	3	3	3	3	3	3	1	8	3	3	3	3	2	2	8	3	1	1	1	1	1	90	4
200030	1	0	50	1	1	2	2	1	65	1	1	1	1	1	65	1	3	3	0	3	3	3	3	3	3	3	3	3	3	3	3	3	1	9	3	3	3	3		4	9	3	1	1	1	1	1	65	3
200031	1	1	26	1	1	4	4	1	47	1	1	4	4	1	35	0	3	3	0	3	3	3	3	3	3	2	3	3	3	3	3	3	0	9	3	3	3	3	3	4	9	3	1	1	4	3	1	40	4
200032	1	0	75	1	1	1	1	1	90	1	1	1	1	1	90	1	3	3	0	3	3	3	3	3	3	3	3	3	3	3	3	3	0	10	3	3	3	3	3	3	10	3	1	1	1	1	1	95	3
200033	1	1	37	1	1	1	3	1	70																																								3
200034	1	0	43	1	1	1	2	3	60																																								4
200035	1	0	45	1	1	3	3	3	50	1	1	1	2	2	55	0	3	2	0	3	3	3	3	3	3	3	3	3	3	3	3	3	0	10	3	3	3	3	3	4	10	3							4
200036	1	1	61	2	1	1	2	2	60																																								3
200037	1	1	58	1	1	1	2	1	80	1	1	1	2	1	80	0	3	3	0	3	3	3	3	3	3	3	3	3	3	3	3	3	1	9	3	3	3	3	3	3	9	3	1	1	1	1	1	80	3
200040	1	0	55	1	1	1	3	2	65	2	1	1	2	2	75	2	3	3	0	3	3	3	3	2	3	3	3	3	3	3	3	3		10	3	3	2	2	2	4	9	3							3
200041	1	1	55	1	1	2	2	2	76	1	1	1	2	2	70	0	3	3	0	2	3	3	3	2	3	3	3	3	3	3	3	3	1	10	2	3	3	3	3	4	10	2	1	1	1	1	1		3
200042	1	0	54	1	1	3	4	3	80																																								4
200043	1	0	57	3	2	3	4	4	53	3	3	3	4	4	50	0	3	3	0	3	3	3	3	2	3	3	3	3	3	3	3	2	1	9	3	2	2	2	1	2	7	2	3	3	4	4	3	80	5
200044	1	1	62	1	1	1	1	1	80	1	1	1	1	1	80	0	3	3	1	3	3	3	3	3	3	2	3	3	3	3	2	2	0	8	3	2	3		2	4	8	2	1	1	1	2	1	80	3
200045	1	0	37	2	1	2	2	1	80	1	1	1	1	1	90	0	3	3	0	3	3	3	3	3	3	3	3	3	3	3	3	3	0	9	3	3	3	3	2	4	8	2							4
200046	1	1	47	1	1	2	2	2	60																																								3
200047	1	1	58	1	1	2	2	2	70	1	1	2	2	2		0	3	2	1	3	3	3	3	2	3	3	3	3	3	3	3	3	0	8	3	2	2	3	2	4	8	2							3
200048	1	1	75	2	1	2	2	1	89	1	1	1	2	1	90	0	3	3	1	3	3	3	3	3	3	3	3	3	3	3	3	3	0	10	3	3	3	3	3	3	10	3	1	1	1	1	1	90	3
200049	1	1	68	1	1	1	1	1	90	1	1	1	1	1	90	0	3	3	0	3	3	3	3	2	3	3	3	3	3	3	3	3	1	10	3	3	2	3	3	4	10	3	1	1	1	2	1	90	3
200050	1	0	72	2	1	2	3	3	0	2	1	1	2	1	80	0	3	3	0	3	3	3	3	3	3	3	3	3	3	3	3	3	1	9	3	2	2	3	2	3	9	3							3
200051	1	0	40	1	1	1	2	1	85	1	1	1	2	1	85	0	3	3	0	3	3	3	3	1	3	3	3	3	3	3	3	2	2	8	3	3	1	3	2	4	8	3	1	1	1	2	1	85	3
200052	1	1	58	4	1	3	4	1	30	3	1	3	3	1	40	0	3	3	0	3	3	3	3	2	3	3	3	3	3	3	3	3	0	9	3	3	3	3	3	3	9	3							4
200053	1	1	69	2	1	1	2	1	90	2	1	1	2	1	90	1	3	3	0	3	3	3	3	1	3	3	3	3	3	3	3	3	0	10	3	3	1	3	3	4	10	3	2	1	2	2	1	70	3
200054	1	0	63	3	1	3	4	1	65	3	1	3	4	1	65	1	3	3	0	3	3	3	3	3	3	3	3	3	3	3	3	3	0	10	3	3	3		3	2	10	3	2	1	2	2	1	80	3
200055	1	0	51			1	2	1	70																																								3
200056	1	1	58	1	1	1	1	1	100	1	1	1	1	1	100	0	3	3	0	3	3	3	3	3	3	3	3	3	3	3	3	3	0	10	3	3	3	3	3	3	10	3	1	1	1	2	1	80	3
200057	1	1	67	1	1	2	2	3	30	1	1	2	2	2	40	0	3	3	1	3	3	3	3	3	3	3	3	3	3	3	3	3	0	10	3	3	3	3	3	4	10	3	1	1	2	2	2	90	3
200058	1	1	52	1	1	1	1	1	90	1	1	1	1	1	90	1	3	3	0	3	3	3	3	3	3	3	3	3	3	3	3	3	0	10	3	3	3	2	3	4	9	3	1	1	1	1	1	95	2
200059	1	0	47	2	2	3	2	3	40	2	2	2	3	4	50	1	3	3	0	3	3	3	3	3	3	3	3	3	3	3	3	3	1	8	3	3	0	3	3	3	8	3	3	3	3	1	3	50	4
200060	1	0	66	2	1	2	3	1	60	2	1	2	2	1	70	0	3	3	0	3	3	3	3	2	3	3	3	3	3	3	3	3	0	10	3	3	3	3	3	4	10	3	2	1	2	3	1	70	3
200061	1	0	60	2	1	2	2	1	70																																								5
200062	1	1	69	1	1	1	1	1	85	1	1	1	1	1	75	0	3	3	0	3	3	3	3	2	3	3	3	3	3	3	3	3	0	10	3	3	2	3	3	3	10	3	1	1	1	1	1	70	3
200063	1	0	48	1	1	2	3	2	70	1	1	1	1	1	74	3	1	3	0	2	3	3	3	1	2	2	2	3	2	2	2	2	1	8	2	2	1	1	0	4	6	1	2	1	2	2	2	79	3
200064	1	1	79	1	1	1	1	2	70	1	1	1	1	2	70	1	3	2	0	3	3	3	3	3	3	3	3	3	3	3	3	3	0	10	3	3	2	3	2	4	10	3	1	1	1	1	1	90	2
200065	1	1	77	3	3	3	3	2	50	3	3	3	1	2	50	0	3	3	1	3	3	3	3	3	3	3	3	3	3	3	3	3	1	8	3	3	3	3	3	4	9	3	3	3	4	1	2	60	4
200066	1	1	62	3	1	1	1	1	65	2	1	2	1	1	65	0	3	3	1	3	3	3	3	3	3	3	3	3	3	3	3	3	0	10	3	3	3	3	3	3	10	3	3	1	2	1	2	60	3
200067	1	0	78	2		2				2		2	2	2	65	0	3	0	0	3	3	3	3	3	3	3	3	3	3	3	3	3	1	10	3	3	2	3	3	3	10	3	5	5	2	2		50	4
200068	1	1	65	1	1	4	3	1	58	1	1	1	3	1	75	0	3	3	0	3	3	3	3	3	3	3	3	3	3	3	3	3	0	10	3	3	3	3	3	4	10	3	1	1	1	1	1	80	3
200069	1	0	53	1	1	1	1	1	85	1	1	1	1	1	90	1	3	3	0	3	3	3	3	3	3	3	3	3	3	3	3	3	1	8	3	2	2	2	2	4	7	2							3
200070	1	0	30	1	1	1	1	2	90																																								3
200071	1	0	66	1	1	1	1	1	100	1	1	1	1	1	82	0	3	3	0	3	3	3	3	3	3	3	3	3	3	3	3	3	0	10	3	3	3	3	3	3	10	3	1	1	1	1	1		2
200072	1	0	58	1	1	1	2	1	60	3	1	3	3	1	70	0	3	3	0	3	3	3	3	3	3	3	3	3	3	3	3	3	1	8	3	3	3	3	3	3	8	3	2	1	2	2	1	70	3
200073	1	0	59	2	1	2	2	2	60	2	1	2	2	2	60	2	3	3	0	2	3	3	3	2	2	2	2	3	3	2	2	2	1	8	3	2	2	2	1	4	7	1							4
200074	1	0	65			3	3	3	50			2	3	3	60	0	3	3	0	3	3	3	3	3	3	3	3	3	3	3	3	3	1	10	3	3	2	3	3	4	10	3							4
200075	1	0	42	2	1	2	2	2	65	2	1	2	2	2	60	2	3	3	0	3	3	3	3	3	3	3	3	3	3	3	3	3	0	8	3	2	3	2	2	0	7	2							4
200076	1	1	54	1	1	1	1	4	40	1	1	3	3	4	50	0	3	3	0	3	3	3	3	2	3	3	3	3	3	3	3	3	1	8	3	3	2	2	3	4	8	3							4
200077	1	1	58	1	1	2	2	3	65	1	1	2	2	2	65	0	3	3	0	3	3	3	3	2	3	3	3	3	3	3	3	2	1	8	3	3	3	3	2	4	8	3	2	1	2	2	2	75	4
200078	1	0	39	1	1	2	2	2	60	1	1	1	1	1	70	0	3	3	0	3	3	3	3	3	3	3	3	3	3	3	3	3	1	8	3	3	3	3		4	8	3	1	1	1	1	1	80	3
200079	1	1	70	2	1	1	2	1	65	1	1	1	2	2	70	1	2	2	0	3	3	2	2	3	3	2	3	3	3	3	2	3	1	9	3	2	3	2	2	3	9	2	1	1	1	2	1	75	3
200080	1	0	23	2	1	2	3	2	60	2	1	2	3	1	65	0	3	3	0	3	3	3	3	3	3	3	3	3	3	3	3	3	0	9	3	3	3	3	3	0	9	3							3
200081	1		69	2	1	1	1	1	80	1	1	1	1	1	90	0	3	3	0	3	3	3	3	3	3	3	3	3	3	3	3	3	0	10	3	3	3	3	3	3	10	3							3
200082	1	1	84	2	1	1	2	1	70	2	1	1	2	1	75	0	3	3	0	3	3	3	3	3	3	3	3	3	3	3	3	3	0	10	3	3	3	3	3	3	10	3	1	1	1	2	1	80
200083	1	1	48	2	1	2	3	4	50	1	1	2	4	3	40	1	3	3	0	2	3	3	3	3	3	3	3	3	3	3	3	3	0	9	3	3	3	3	3	2	9	3							4
200084	1	0	52	2	1	2	2	3	75	2	1	2	2	3	75	0	3	2	1	3	3	3	3	3	3	3	3	3	3	3	3	3	0	10	3	3	3	3	3	4	9	3	1	1	1	2	1	90	3
200085	1	0	36	1	1	2	2	3	60																																								4
200086	1	1	75	1	1	1	2	1	70	1	1	1	1	1	70	0	3	3	0	3	3	3	3	2	3	3	3	3	3	3	3	3	1	10	3	3	2	3	3	2	10	3	1	1	1	1	1	85	4
200087	1	1	65	2	1	2	3	3	60	2	1	2	2	2	65	0	3	3	0	3	3	3	3	3	3	3	3	3	3	3	3	3	0	10	3	3	3	3	3	3	10	3	2	1	2	2	2	80	4
200088	1	1	69	3	1	3	3	2	60	3	1	3	3	3	60	0	3	3	1	3	3	3	3	3	3	3	3	3	3	3	3	3	1	10	3	3	3	3	2	4	10	3	3	1	2	2	2	60	4
200089	1	0	66	2		2	3	1	60	3	1	3	3	1		0	3	2	0	3	3	3	3	3	3	3	3	3	3	3	3	3	1	9	3	2	3	2	2		9	3							4
200090	1	0	41	1	1	1	2	1	100	1	1	1	1	1	100	1	3	3	1	3	3	3	3	2	3	3	3	3	3	3	3	3	0	10	3	3	2	3	3	3	10	3	1	1	1	1	1	100	3
200091	1	1	50	1	1	1	4	1	80	1	1	1	3	1	75	0	3	3	0	3	3	3	3	3	3	3	3	3	3	3	3	3	1	10	3	3	3	3	3	4	10	3	2	1	3	3	2	55	4
200092	1	0	65	1	1	1	2	1	75	1	1	1	1	1	80	0	2	3	0	3	3	3	3	3	3	3	3	3	3	3	3	3	0	9	3	3	3	3	2	1	9	3	2	1	2	3	2	70	3
200093	1	1	51	1	1	3	2	3	50	1	1	3	2	3	52	0	3	3	0	3	3	3	3	2	3	3	3	3	3	3	2	3	1	8	3	3	2	3	2	4	8	2	1	1	2	2	2	60	4
200094	1	0	65	2	1	2	2	1	70	1	1	1	2	1	70	0	3	3	0	3	3	3	3	3	3	3	3	3	3	3	3	3	0	10	3	3	3	3	3	4	10	3	2	1	1	1	1	81	3
200095	1	1	26	1	1	2	3	2	75	1	1	2	2	2	75	1	3	3	0	3	3	3	3	2	2	3	3	3	3	3	3	3	0	9	3	3	2	3	2		8	3							3
200096	1	1	59	1	1	1	2	1	75	1	1	2	2	1	75	0	3	3	0	3	3	3	3	3	3	3	3	3	3	3	3	3	0	10	3	3	3	3	3	3	10	3	1	1	1	1	1	80	3
200097	1	0	59	1	1	2	2	1	90	1	1	1	2	1	95	2	3	3	0	3	3	3	3	3	3	3	3	3	3	3	3	3	1	10	3	3	2	3	3	3	10	3	2	1	2	2	1	95	3
200098	1	0	48	2	1	2	2	3	65	2	1	2	2	3	65	0	3	3	0	3	3	3	3	2	3	3	3	3	3	3	3	3	1	9	3	3	3	3	2	4	8	2	2	1	2	2	2	70	4
200099	1	1	59	2	1	1	3	1		2	1	1	2	1	75	1	3	3	0	3	3	3	3	3	3	3	3	3	3	3	3	3	1	9	3	3	2	3	3		8	3	2	1	2	2	1	70	4
200100	1	1	81	3	1	2	2	2	70	3	1	1	2	2	70	1	3	3	1	3	3	3	2	2	3	3	3	3	3	3	3	3	0	8	3	3	3	2	2	4	8	2							3
200101	1	0	69	1	1	1	1	1	70	1	1	1	2	1	80	1	2	3	1	2	3	3	3	2	3	3	3	3	3	3	2	2	2	10	3	2	2	2	3	4	8	2	2	1	1	2	1	78	3
200102	1	1	65	1	1	1	1	1	70	1	1	2	2	1	60	1	3	3	0	3	3	3	3	3	3	3	3	3	3	3	3	3	1	10	3	3	3	3	3	4	10	3	1	1	1	1	1		3
200103	1	0	74	1	1	2	3	1	70																																		1	1	2	2	1	75	3
200104	1	1	68	2	1	2	2	1	80	3	1	3	1	1	70	1	3	3	1	3	3	3	3	2	3	3	3	3	3	3	3	3	0	10	3	3	2	3	3	4	10	3	2	1	2	2	1	70	3
200105	1	0	64	1	1	1	1	1	75	1	1	1	2	1	75	0	3	3	0	3	3	3	3	2	3	3	3	3	3	3	3	3	1	10	3	3	2	3	3	4	10	3	1	1	1	1	2	80	3
200106	1	0	63	3	1	2	3	1	75	3	1	2	3	1	75	0	3	3	0	3	3	3	3	3	3	3	3	3	3	3	3	3	1	9	3	3	3	3	3	3	9	3	2	1	2	2	1	95	3
200107	1	1	70	2	1	2	2	1	65	2	1	2	2	1	70	0	3	3	0	3	3	3	3	3	3	3	3	3	3	3	3	3	0	9	3	3	3	3	3	3	8	3	2	1	2	2	1	75	4
200108	1	1	63	3	1	2	3	3	50	2	1	3	3	2	60	0	3	3	0	3	3	3	3	3	3	3	3	3	3	3	3	3	0	10	3	3	3	3	3	4	10	3	3		3	3	3	60	4
200109	1	1	61	1	1	1	1	1	100	1	1	1	1	1	100	0	3	3	0	3	3	3	3	3	3	3	3	3	3	3	3	3	0	10	3	0	0	0	0	4	10	3	1	1	1	2	1	100	2
200110	1	1	64	2	1	1	3		50	1	1	1	3	1	60	0	3	3	0	3	3	3	3	2	2	2	3	3	3	3	3	3	1	7	2	2	3	3	1	1	6	2	1	1	1	1	1	85	4
200111	1	0	34	1	1	1	2	1	100																																								2
200112	1	1	63	1	1	2	2	2	65	1	1	2	2	2	70	1	3	3	0	3	3	3	3	3	3	3	3	3	3	3	3	3	1	8	3	3	3	3	2	4	8	3	1	1	1	1	1	70	4
200113	1	0	27	1	1	1	2	2	90	1	1	1	1	2	80	1	3	2	0	3	3	3	3	3	3	3	3	3	3	3	3	3	1	8	3	3	3	3	2	0	8	2							3
200114	1		76	3	1	2	2	1	80	3	1	2	2	1	80	0	3	3	0	2	3	3	3	3	3	3	3		3	3	3	3	1	9	3	3	3	3	2		8	3	2	1	1	2	1	75	3
200115	1	1	46	2	1	1	2	1	80	2	1	1	2	1	80	0	3	3	0	3	3	3	3	3	3	3	3	3	3	3	3	3	0	9	3	3	3	3	3	4	9	3	2	1	1	2	1	80	3
200116	1	1	71	1	1	1	2	1	85	1	1	1	1	1	98	0	3	3	2	2	3	2	3	1	1	3	3	3	2	2	3	3	1	8	3	2	1	2	3	2	8	2	1	1	1	1	1	95	3
200117	1	1	78	1	1	2	2	2	70	1	1	2	1	2	70	0	3	3	0	3	3	3	3	3	3	3	3	3	3	3	3	3	0	10	3	3	3	3	3	3	10	3	2	1	2	2	2	80	3
200118	1	0	52		1	2	3	2	70	3	1	2	3	2	70	0	3	3	0	2	3	3	3	3	3	3	3	3	3	3	3	3	1	9	3	3	3	2	2	4	9	3	2	1	2	2	2	85	3
200119	1	1	49	1	1	1	1	1	65	1	1	1	1	1	65	0	3	3	0	3	3	3	3	3	3	3	3	3	3	3	3	3	0	9	3	3	3	3	2	4	8	2	1	1	1	2	1	75	4
200120	1	0	61	1	1	1	2	1	80	1	1	1	2	1	80	0	3	3	0	3	3	3	3	3	3	3	3	3	3	3	3	3	0	9	3	3	3	3	2	4	7	2	1	1	2	2	1	50	3
200121	1	1	65	1	1	1	2	1	80																																								3
200122	1	1	52	2	1	3	2	2	80																																		2	1	2	2	2	70	3
200123	1	0	70	1	1	1	3	1	80	1	1	1	2	1	80	0	3	3	0	3	3	3	3	3	3	3	3	3	3	3	3	3	0	10	3	3	3	3	3	3	10	3	1	1	1	2	1	85	3
200124	1	0	65	1	1	1	1	1	100	1	1	1	1	1	100	0	3	3	0	3	3	3	3	3	3	3	3	3	3	3	3	3	0	10	3	3	3	3	3	3	10	3	1	1	1	1	1	100	2
200125	1	0	46	1	1	2	2	2	80	1	1	2	2	2	80	0	3	3	0	3	3	3	3	3	3	3	3	3	3	3	3	3	0	10	3	3	3	3	2	4	9	3	3	1	2	3	1	80	3
200126	1	1	67	1	1	2	3	1	85																																		3	1	3	5	1	60	3
200127	1	0	63	3	1	2	1	1	65	2	1	1	1	1	68	0	3	3	0	3	3	3	3	3	3	3	3	3	3	3	3	3	1	9	3	2	3	2	2	4	7	1	2	1	1	1	1	80	4
200128	1	0	70	2	1	2	1	1	80	2	1	2	2	2	80	0	3	3	0	3	3	3	3	3	3	3	3	3	3	3	3	3	0	10	3	3	3	3	3	3	10	3	2	1	2	2	1	80
200129	1	0	48	1	1	1	1	1	80	1	1	2	1	1	80	0	3	3	0	3	3	3	3	2	3	3	3	3	3	3	3	3	0	9	3	2	3	3	2	2	8	3	1	1	1	1	1	90	2
200130	1	1	62	1	1	1	2	1	70	1	1	1	2	1	90	0	3	3	1	3	3	3	3	3	3	3	3	3	3	3	3	3	0	10	3	3	3	3	3	3	10	3	1	1	1	2	2	80	3
200131	1	0	64	1	1	3	3	2	50	1	1	3	3	2	50	0	3	3	0	3	3	3	3	3	3	3	3	3	3	3	3	3	0	10	3	3	3	3	3	3	10	3	2	1	2	3	2	50	4
200132	1	0	53	1	1	1	1	1	85	1	1	1	2	2	90	0	3	3	2	2	3	3	3	3	3	3	2	3	3	3	3	3	0	8	3	2	3	3	3	4	7	3	1	1	1	1	1	85	3
200133	1	0	48	1	1	1	1	1	70	1	1	1	1	1	65	0	3	3	0	2	3	3	3	2	3	3	3	3	3	3	3	3	0	9	3	2	2	3	1	4	8	3	1	1	1	1	1	85	3
200134	1	1	19	1	1	2	3	4	60																																								4
200135	1	1	52	1	1	2	2	3	50	1	1	3	2	3	40	0	3	3	0	3	3	3	3	3	3	3	3	3	3	3	3	3	0	10	3	3	3	3	3	3	10	3	1	1	1	1	2	60	5
200136	1	1	56	2	1	2	3	2	80																																								3
200137	1	0	69	1	1	1	2	2	75	1	1	1	2	2	65	0	3	2	0	3	3	3	3	3	3	3	3	3	3	3	3	3	1	9	3	3	2	3	3	3	10	3	1	1	2	2	1	80	3
200138	1	1	45	1	1	1	1	1	80	1	1	1	2	1	85	1	3	3	1	3	3	3	3	3	3	3	3	3	3	3	3	3	0	10	3	3	3	3	2	4	10	3							3
200139	1	1	60	3	1	2	3	2	60	3	1	3	3	1	60	1	3	3	1	3	3	3	2	2	3	3	3	3	2	3	3	3	1	9	3	3	2	3	3	4	9	3	1	1	2	3	1	80	4
200140	1	0	27	1	1	2	3	1	70																																								1
200141	1	1	65	1	1	1	2	1	70	1	1	1	2	1	70	1	3	3	0	3	3	3	3	3	3	3	3	3	3	3	3	3	0	9	3	3	3	3	3	0	9	3	1	1	1	2	1	75	3
200142	1	0	66	2	2	2	4	1	60																																		2	1	2	3	1	70	3
200143	1	1	54	1	1	1	1	1	95	1	1	1	2	1	90	3	1	2	0	2	3	3	3	2	2	3	3	3	3	3	3	3	1	9	2	3	3	3	3	2	9	3	1	1	1	2	2	95	3
200144	1	0	34	2	1	1	1	1	90	1	1	1	1	1	90	1	3	3	0	3	3	3	3	3	3	3	3	3	3	3	3	3	1	10	3	3	3	3	3	4	10	3	1	1	1	1	1	80	2
200145	1	0	77	1	1	2	3	3	70	1	1	1	2	2	80	0	3	3	0	3	3	3	3	3	3	3	3	3	3	3	3	3	1	9	3	3	3	3	3	4	9	3	1	1	2	3	2	70	4
200146	1	0	53	2	2	3	2	1	65	3	1	3	3		73	0	3	3	1	3	3	3	3	3	3	3	3	3	3	3	3	3	0	8	3	3	3	3	3	3	10	3	3	2	2	3	2	75	3
200147	1	1	49	2	1	3	3	2	65	2	1	3	3	2	65	0	3	3	1	3	3	3	2	1	3	3	3	3	3	3	3	3	0	9	3	2	2	2	2	2	8	2	2	2	2	3	3	50	3
200148	1	1	65	1	1	1	1	2	65	1	1	1	1	2	60	0	3	3	0	3	3	3	3	2	3	3	3	3	3	3	3	3	1	9	3	3	3	3	3	4	9	3	1	1	2	3	1	65	3
200149	1	0	62	2	1	2	3	1	80	2	1	2	2	1	80	0	3	3	0	3	3	3	3	3	3	3	3	3	3	3	3	3	0	10	3	3	3	3	3	3	10	3	2	1	2	3	1	75	3
200150	1	1	64	1	1	1	1	1	90	1	1	1	1	1	90	0	3	3	1	3	3	3	3	3	3	3	3	3	3	3	3	3	0	10	3	3	3	3	3	4	10	3	1	1	1	1	1	90	2
200151	1	1	52	1	1	1	1	1	100	1	1	1	1	1	100	0	3	3	1	3	3	3	3	2	3	3	3	3	3	3	2	3	0	10	3	3	2	2	2	2	9	3	1	1	3	1	2	75	1
200152	1	0	34	2	2	2	3	2	70	2	2	2	2	2	70	0	3	3	0	3	3	3	3	3	3	3	3	3	3	3	3	3	0	10	3	3	3	3	3	4	10	3	2	3	2	3	2	65	3
200153	1	1	35	1	1	1	1	1	95	1	1	1	1	1	95	2	3	3	0	3	3	3	3	3	3	3	3	3	3	3	3	3	1	9	2	3	2	3	3	4	9	2	1	1	1	1	1	75	1
200154	1	0	44	2	1	1	2	1	10	2	1	1	2	1	10	0	3	3	0	3	3	3	3	3	3	3	3	3	3	3	3	3	0	10	3	3	3	3	3	3	10	3							3
200155	1	0	33	3	1	2	2	4	65																																								4
200156	1	1	38	1	1	2	2	1	85	1	1	2	2	1	85	0	3	3	1	3	3	3	3	3	3	3	3	3	3	3	3	3	1	10	3	3	3	3	2	2	10	3							3
200157	1	0	65	4	1	3	4	1	50	4	1	3	4	1		0	3	2	1	3	3	3	2	2	3	3	3	3	3	3	3	3	1	10	3	3	3	2	2	4	8	3	3	1	3	3	1	65	4
200158	1	1	63	3	2	2	3	1	70	2	2	2	3	1	70	0	3	1	0	3	3	3	3	3	3	3	3	3	3	3	3	3	0	10	3	3	3	3	3	3	10	3	3	2	2	3	1	40	4
200159	1	0	59	1	1	3	3		65	1	1	3	3	1	65	1	3	3	1	3	3	3	3	2	3	3	3	3	3	3	3	3	0	10	3	3	2	3	3	4	10	3							4
200160	1	0	66	1	1	2	3	2	60																																								4
200161	1	0	57	2	1	3	3	1	70	2	1	3	3	1	70	0	3	3	0	3	3	3	3	3	3	3	3	3	3	3	3	3	0	10	3	3	3	3	3	3	10	3	2	1	3	3	1	75	4
200162	1	0	48	3	2	3	3	3	60	3	2	3	3	2	60	0	3	3	0	3	3	3	3	3	3	3	3	3	3	3	3	3	0	10	3	3	3	3	2	4	10	3	2	1	3	3	3	60	4
200163	1	0	63			2	3	3	70				3	2	70	0	3	3	0	3	3	3	3	3	3	3	3	3	3	3	3	3	0	9	3	3	3	3			9	3	1	1	2	2	2	70	4
200164	1	0	51	1	1	1	1	1	70	1	1	1	1	1	80	0	3	3	0	3	3	3	3	3	3	3	3	3	3	3	3	3	1	10	3	3	3	3	3	3	10	3	1	1	1	1	1	95	3
200165	1	0	74	4		2	3		45	4	1	3	3	1	45	1	3	3	2	3	3	3	1	2	3	3	3	3	3	3	3	3	0	9	3	3	2	3	2	4	8	3	2	1	1	2	1	70	4
200166	1	0	71	1	1	1	1	1	80	1	1	1	2	1	80	0	3	3	1	3	3	3	3	3	3	3	3	3	3	3	3	3	1	10	3	3	3	3	3	4	10	3	1	1	1	1	2	90	3
200167	1	0	64	1	1	1	1	1	80	1	1	1	1	1	90	0	3	3	0	3	3	3	3	3	3	3	3	3	3	3	3	3	0	10	3	3	3	3	3	4	10	3	1	1	1	1	2	100	3
200168	1	1	45	1	1	1	1	2	80	1	1	1	1	1	80	0	3	3	1	3	3	3	3	3	3	3	3	3	3	3	3	3	0	9	3	3	2	3	3	2	10	3	1	1	1	1	2	85	2
200169	1	0	35	1	1	1	1	1	95																																								3
200170	1	1	66	1	1	2	2	1	70	2	1	2	2	1	70	0	3	3	0	3	3	3	3	2	3	3	3	3	3	3	3	3	1	8	3	3	2	3	3	3	8	3	1	1	1	1	1	90	3
200171	1	1	76	3	1	2	2	2	75																																		2	1	3	3	1	55	3
200172	1	0	60	1	1	1	1	1	80	1	1	1	1	1	90	0	3	3	2	3	3	3	3	3	3	3	3	3	3	3	3	3	1	9	3	3	3	3	3	4	10	3	1	1	1	1	1	75	3
200173	1	1	60	1	1	1	1	1	90																																								3
200174	1	1	49	2	1	2	3	1	50	2	1	2	2	1	50	1	3	3	0	3	3	3	3	2	3	3	3	3	3	3	3	3	0	8	3	3	2		3	3	8	2	2	1	2	3	1	70	4
200175	1	0	58	2	1	2	3	1	50	2	1	4	4	1	44	1	3	3	0	3	3	3	3	3	2	2	3	3	3	3	3	3	1	9	3	2	3	2	0	4	6		4	1	3	4	1	40	4
200176	1	1	55	1	1	3	3	1	60	1	1	3	3	1	63	0	3	3	0	3	3	3	3	3	3	3	3	3	3	3	3	3	1	9	3	3	3	3	3	3	10	3	1	1	2	1	1	80	4
200177	1	0	46	3	2	4	4	2	60	3	2	4	4	1	55	0	3	3	2	2	3	3	3	2	2	2	2	2	2	2	3	3	1	7	1	3	3	3	3	2	9	2	3	2	4	4	2	60	4
200178	1	0	68	1	1	1	1	1	70	1	1	1	1	1	70	1	3	3	1	3	3	3	3	2	3	3	3	3	3	3	3	3	1	8	3	3	2	3	3	4	7	3	2	1	2	2	1	70	3
200179	1	1	58	1	1	1	2	1	65																																								3
200180	1	0	73	1	1	1	2	2		1	1	1	2	2	70	1	3	2	1	3	3	3	3	3	3	3	3	3	3	3	3	3	0	9	3	3	3	3	3	2	9	3	1	1	1	2	2	75	3
200181	1	0	69	2	1	2	2	3	65	2	1	2	2	2	65	0	3	3	0	3	3	3	3	3	3	3	3	3	3	3	3	3	0			2	2	3	3	4	9	3	3	1	3	3	3	60	4
200182	1	1	69	2	1	2	2	1	70	2	1	1	2	1	80	0	3	3	1	3	3	3	3		1	3	3	3	3	3	3	3	0	10	3	3	1	3	3	3	10	3	2	1	1	2	1	75	4
200183	1	0	63	1	1	1	1	2	75	1	1	1	1	3	75	1	3	3	1	3	3	3	3	3	3	3	3	3	3	3	3	3	1	9	3	3	3	3	3	4	9	3	1	1	1	1	1	75	3
200184	1	1	58	2	1	1	2	1	80																																		2	1	1	2	1	95	3
200185	1	0	44	1	1	1	2	1	80	1	1	1	2	1	80	0	3	3	0	3	3	3	3	3	3	3	3	3	3	3	3	3	0	10	3	3	3	3	3	3	10	3	2	1	2	2	1	75	3
200186	1	0	60	1	1	4	3	1	50																																								4
200187	1	1	59	1	1	2	2	1	75	2	1	2	2	1	70	0	3	2	0	3	3	3	3	3	3	3	3	3	3	3	3	3	0	10	3	3	3	3	3	3	10	3	2	1	2	3	1	60	4
200188	1	0	71	3	1	2	2	2	75	2	1	2	2	1	75	0	3	3	0	2	3	3	2	3	3	3	3	3	3	3	3	3	0	9	3	3	3	3	2	2	8	2	1	1	1	2	1	75	3
200189	1	1	69	1	1	2	2	2	85	2	1	2	2	1	80	0	3	3	1	3	3	3	3	3	3	3	3	3	3	3	3	3	1	9	3	3	3	3	3	4	9	3	2	1	2	2	2	85	3
200190	1	1	59	1	1	1	1	1	80	1	1	1	1	1	80	0	3	3	1	3	3	3	3	2	3	3	3	3	3	3	3	3	0	9	3	2	3	2	3	4	8	3	1	1	1	1	1	80	2
200191	1	1	82
200192	1	0	68	4	1	3	4	1		4	1	3	4	2	30	1	3	3	0	3	3	3	3	3	3	3	3	3	3	3	3	3	0	10	3	3	3	3	3	3	10	3	3	1	4	3	1	60	4
200194	1	0	60	1	1		2	2	70	1	1	1	1	1	70	1	3	3	0	3	3	3	3	3	3	3	3	3	3	3	3	3	0	8	3	3	3	3	3	4	10	3	1	1	1	2	2	70	4
200195	1	1	71	1	1	1	1	4	80	1	1	1	1	3	80	0	3	3	0	3	3	3	3	3	3	3	3	3	3	3	3	3	0	10	3	3	3	3	3	4	10	3	1	1	2	2	2	80	3
200196	1	1	39	1	1	1	2	4	70	1	1	1	1	2	70	0	3	3		2	3	3	3	3	3	3	3	3	2	3	3	3	1	8	3	3	3	3	3	4	8	3	2	1	1	2	2	70	3
200197	1	0	63	4	1	2	3	3	70	4	1	2	3	2	70	0	3	3	0	3	3	3	3	3	3	3	3	3	3	3	3	3	0	10	3	3	3	3	3	3	10	3							3
200198	1	0	63	2	1	1	2	1	85	2	1	1	1	1	85	0	3	3	1	2	3	3	3	3	3	3	3	3	3	3	3	3	0	10	3	3	3	3	3	4	10	3	3	1	1	3	1	80	2
200199	1	1	58	2	1	3	3	2	75	3	1	3	3	2	75	0	3	3	0	3	3	3	3	3	3	3	3	3	3	3	3	3		8	3	3	2	3	3	4	10	3	3	1	3	4	2	40	4
200200	1	1	55	3	2	2	3	4	65	2	2	3	3	3	50	0	3	2	2	3	3	3	2	1	2	1	2	3	3	3	3	2	0	7	2	3	2	3	3	2	8	2							4
200201	1	0	56	1	1	3	4	4	40	1	1	3	3	3	40	0	3	3	0	3	3	3	3	3	3	3	3	3	3	3	3	3	0	10	3	3	3	3	3	3	8	3	2	1	3	3	2	70	4
200202	1	1	67	1	1	2	2	1	70	3	1	2	3	2	65	1	3	2	0	3	3	3	3	3	3	3	3	3	3	3	3	3	1	9	3	3	3	3	3	4	9	3	3	1	3	3	2	60	4
200203	1	1	59	2	2	2	2	1	65	2	2	2	2	1	65	0	3	3	1	3	2	3	3	3	3	2	2	2	2	2	3	3	1	8	2	2	3	3	3	3	8	3	2	1	2	1	1		4
200204	1	0	33	1	1	1	2	2	80	1	1	1	2	2	80	1	3	3	0	3	3	3	3	3	3	3	3	3	3	3	3	3	1	10	3	3	3	2	3	3	10	3							3
200205	1	1	65	1	1	1	1	1	80	1	1	2	2	2	60	0	3	3	1	3	3	3	3	2	3	3	3	3	3	3	3	1		3	3	3	3	3			8	3	2	1	2	2	1	80	2
200206	1	0	63	2	1	1	3	2	80																																		3	1	2	4	3	70	3
200207	1	1	59	1	1	1	2	1	90	1	1	1	2	1	90	1	3	3	0	3	3	3	3	3	3	3	3	3	3	3	3	2	1	8	3	3	2	2	2	2	8	2	1	1	1	2	1	80	3
200208	1	1	74	2	1	1	1	1	90	2	1	1	2	1	90	0	3	3	0	3	3	3	3	3	3	3	3	3	3	3	3	3	0	10	3	3	3	3	3	4	10	3	1	1	1	2	1	95	3
200209	1	0	68	3	1	1	3	2	70	3	1	1	1	2	70	0	3	3	1	3	3	3	3	1	3	3	3	3	3	3	3	3	1	9	3	3	3	3	3	4	10	3	1	1	2	2	2	65	4
200210	1	0	51	1	1	3	3	2	70	1	1	3	3	2	75	0	3	2	0	3	3	3	3	2	3	3	3	3	3	3	3	3	1	9	3	2	2	3	3	2	8	2	1	1	2	3	2		4
200211	1	1	68	4	2	3	3	1	60	3	2	3	3	1	60	0	3	3	1	3	3	3	3	3	3	3	3	3	3	3	3	3	1	8	3	3	3	3	3	2	8	3	1	3	4	4	1	40	4
200212	1	1	65	3	5	3	3	2	50	2	1	2	3	2	50	0	3	3	0	3	3	3	3	0	3	3	3	3	3	3	3	3	1	8	3	3	0	3	3	4	8	3	2	5	2	3	2	40	3
200213	1	0	33	2	1	3	3	3	70	2	1	3	3	3	70	0	3	3	1	3	3	3	3	3	3	3	3	3	3	3	3	3	0	10	3	3	3	3	3	4	10	3	3	1	2	3	2	40	3
200214	1	1	61	1	1	1	2	2	5																																		1	1	1	2	2	90	3
200215	1	1	53	2	1	2	3	1	75	2	1	2	2	1	70	2	3	3	0	3	3	3	3	3	3	3	3	3	3	3	3	3	0	9	3	3	3	3	3	3	10	3	2	1	2	3	1	75	3
200216	1	1	24	3	2	3	4	2	30																																		2	1	3	3	2	40	4
200217	1	0	43	1	1	3	2	2	50																																								4
200218	1	1	44	1	1	1	1	1	85	1	1	1	1	1	85	0	3	3	0	3	3	3	3	3	3	3	3	3	3	3	3	3	0	9	3	3	3	3	3	4	9	3	1	1	1	1	1	80	3
200219	1	1	66	3	1	2	3	2	60	3	1	2	3	1	63	0	3	3	1	3	3	3	3	3	3	3	3	3	3	3	3	3	0	10	3	3	3	3	3	3	10	3	3	1	1	2	2	50	4
200220	1	1	71	1	1	2	2	1	70	2	1	2	2	1	70	1	3	3	0	3	3	3	3	3	3	3	3	3	3	3	3	3	0	10	3	3	3	3	3	3	10	3	1	1	3	2	1		4
200221	1	1	41	1	1	1	1	1	80																																								3
200222	1	1	46	3	1	3	3	2	60	3	1	3	3	2	60	2	3	3	1	3	3	3	3	3	3	3	3	3	3	3	3	3	0	10	3	3	3	3	3	3	10	3	4	1	4	4	2	50	4
200223	1	0	63	1	1	1	2	1	70		1	1	2	1	70	1	3	3	0	3	3	3	3	3	3	3	3	3	3	3	3	3	0	10	3	3	3	3	3	4	9	3	1	1	1	3	1	70	3
200224	1	1	62	1	1	3	3	1	65	1	1	1	2	1	80	0	3	3	0	3	3	3	3	3	3	3	3	3	3	3	3	3	0	10	3	3	3	3	3	4	10	3							3
200225	1	1	68	3	3	4	4	3	50	3	3	3	3	3	50	0	3	3	0	3	3	3	3	3	3	3	3	3	3	3	3	3	0	10	3	3	3	3	3	3	10	3	3	3	4	2	3	55	4
200226	1	0	63	1	1	3	3	1	60	1	1	2	2	1	60	1	3	2	0	3	3	3	3	2	3	3	3	3	3	3	3	3	0	10	3	3	2	3	3	3	10	3	2	1	2	2	1		2
200227	1	1	55	1	1	2	1	1	70																																								3
200228	1	0	65	1	1	2	3	3	71	1	1	2	3	1	60	1	3	3	1	3	3	3	3	3	3	3	3	3	3	3	3	2	1	9	3	3	3	3	3	3	9	3	1	1	2	3	1	63	4
200229	1	1	49	1	1	1	2	1	92	1	1	1	2	1	95	0	3	3	0	3	3	3	3	3	3	3	3	3	3	3	3	3	1	8	3	3	3	3	3	4	8	3	1	1	1	2	1	85	3
200230	1	1	62	1	1	2	3	1	50	1	1	2	2	1	70	0	3	3	0	3	3	3	3	3	3	3	3	3	3	3	3	3	1	10	3	3	3	3			10	3	2	1	2	3	1	70	4
200231	1	0	85	3	1	1	4	2	60	2	1	1	2	2	60	1	3	3	0	3	3	3	3	0	3	3	3	3	3	3	3	3	1	8	3	3	0	3	3	3	8	3	1	1	1	3	1		4
200232	1	0	39	1	1	1	3	1	52																																								4
200233	1	1	51	4	1	3	4	4	1	4	2	3	4	2	65	2	3	3	0	3	3	3	3	3	3	3	3	3	3	3	3	3	0	8	3	2	3	3	2	4	8	3	4	1	4	3	1	60	4
200234	1	1	31	1	1	2	2	3	85	1	1	2	2	3	80	1	3	3	0	3	3	3	3	3	3	3	3	3	3	3	3	3	0	10	3	3	3	3	3	4	10	3							2
200235	1	0	60	1	1	2	1	2	61	1	1	1	1	1	65	0	3	3	3	3	3	3	3	3	3	3	3	3	3	3	3	3		7	3	3	2	3	2	4	7	3	1	1	1	2	2	65	4
200236	1	1	44	1	1	2	3	2	55																																								4
200237	1	0	56	1	1	2	2	3	60	1	1	1	1	2	90	0	3	3	0	3	3	3	3	3	3	3	3	3	3	3	3	3	0	10	3	3	3	3	3	4	10	3	1	1	1	2	1	80	1
200238	1	1	59	1	1	1	2	1	80	1	1	1	2	1	80	0	3	3	0	3	3	3	3	3	3	3	3	3	3	3	3	3	1	8	3	3	3	3	3	4	8	3	1	1	2	2	1	75	3
200239	1	0	65	2	1	2	2	3	60	2	1	2	2	2	70	1	3	3	1	3	3	3	3	3	3	3	3	3	3	3	3	3	0	9	3	3	3	2	2	3	10	3							4
200240	1	0	76	1	1	1	2	1	95	1	1	1	2	1	95	0	3	3	1	3	3	3	3	2	3	3	3	3	3	3	3	3	0	9	3	3	3	3	3	2	9	3	1	1	1	1	1	85	3
200241	1	1	67	1	1	1	2	3	70	1	1	1	2	1	70	0	3	3	0	3	3	3	3	3	3	3	3	3	3	3	3	3	1	9	3	3	3	3	3	4	9	3	1	1	1	1	1	70	3
200242	1	1	57	1	1	2	3	2	70	1	1	2	2	2	70	0	3	3	0	3	3	3	3	3	3	3	3	3	3	3	3	3	0	9	3	3	3	3	3	3	9	3	1	1	2	3	2	78	3
200243	1	1	70	2	2	1	2	1	60	2	2	1	2	1	60	0	3	2	2	3	3	3	2	3	3	3	3	3	3	3	3	3	1	9	3	3	3	3		4	8	3	2	2	2	2	1	60	4
200244	1	1	69	2	1	1	2	1	80	2	1	1	2	1	80	0	3	3	0	3	3	3	3	3	3	3	3	3	3	3	3	3	0	9	3	3	3	3	2	3	9	3	3	1	2	2	1	75	3
200245	1	0	73	2	1	1	1	2		1	1	1	1	2	80	0	3	3	1	3	3	3	3	3	3	3	3	3	3	3	3	3	0	10	3	3	3	3	3	4	10	3	1	1	1	2	2	60	3
200246	1	0	50	2	1	1	3	1	70	1	1	1	3	1	67	1	3	3	0	3	3	3	3	3	3	3	3	3	3	3	3	3	1	9	3	3	3	3	3	4	9	3	2	1	1	3	1	70	3
200247	1	1	56	2	1	2	4	2	50	3	2	2	3	1	45	0	3	3	0	3	3	3	3	3	3	3	3	3	3	3	3	3	1	9	3	3	3	3	3	3	9	3	3	1	3	3	4	50	4
200248	1	0	70	1	1	1	1	1	90	2	1	1	2	2	90	0	3	3	1	3	3	3	3	3	3	3	3	3	3	3	3	3	0	10	3	3	3	3	3	4	10	3	2	1	1	1	2	75	3
200249	1	0	58	1	1	1	1	1	80	1	1	1	2	1	85	0	3	3	0	3	3	3	3	3	3	3	3	3	3	3	3	3	0	9	3	3	3	3	3	3	9	3	1	1	1	1	1	100	3
200250	1	0	72	2	1	2	2	4	60	2	1	2	2	4	60	0	3	2	0	2	3	3	2	3	3	3	3	2	3	3	3	3	1	9	3	3	3	3	0	0	8	2	3	1	1	3	4	60	4
200251	1	0	55	1	1	1	2	1	90	1	1	1	2	1	90	0	3	3	0	3	3	3	3	3	3	3	3	3	3	3	3	3	1	10	3	3	3	3	3	4	10	3	1	1	1	1	1	85	2
200252	1	1	40	1	1	3	2	4	60	1	1	2	1	3	60	0	3	3	0	3	3	3	3	3	3	3	3	3	3	3	3	3	0	10	3	3	3	3	3	4	10	3							4
200253	1	1	44	3	4	4	5	2	30	4	4	4	4	1	20	1	3	3	1	3	3	3	3	3	3	3	3	3	3	2	3	2	1	8	3	3	3	3	3	3	8	3	4	4	4	4	2	33	5
200254	1	0	68	4	1	3	3	1	60	2	1	2	2	1	70	0	3	3	1	3	3	3	1	2	3	3	3	3	3	3	3	3	0	8	3	3	3	3	3	3	8	3	2	1	1	2	2	65	4
200255	1	0	57	3	1	3	3	3	80	4	1	3	3	3	80	1	3	2	2	2	2	3	2	2	2	2	2	2	2	2	2	2	0	9	3	2	2	2	3	3	9	2							3
200256	1	0	66	1	1	1	1	3	75	2	1	1	3	2	70	1	3	2	2	3	3	3	3	3	3	3	3	3	3	3	3	3	1	8	3	3	3	3	2	4	8	3	2	1	2	3	3	69	4
200257	1	1	58	2	1	1	2	2	70	2	1	1	2	2	80	0	3	3	1	3	3	3	3	3	3	3	3	3	3	3	3	3	0	9	3	3	3	3	3	2	9	3	2	1	1	2	1	80	4
200258	1	1	21	1	1	1	2	1	95	1	1	1	1	1	97	1	3	3	0	3	3	3	3	3	2	3	3	3	3	3	3	3	1	10	3	3	3	3		4	10	3							1
200259	1	0	66	2	1	1	2	1	76	1	1	1	2	1	80	0	3	3	1	3	3	3	3	3	3	3	3	3	3	3	3	3	0	8	3	3	3	3	3	3	9	3	1	1	1	1	1	87	3
200260	1	1	75	1	1	2	2	1	75	1	1	3	2	1	70	0	3	3	1	3	3	3	3	3	3	3	3	3	3	3	3	3	0	10	3	3	3	3	3	3	10	3	4	4	4	2	3	30	3
200261	1	1	51	1	1	1	1	1	95	1	1	1	1	2	80	1	3	3	2	3	3	3	3	3	3	3	3	3	3	3	3	3	0	9	2	3	2	3	3	3	9	2	1	1	1	1	1		2
200262	1	0	45	1	1	2	1	1	90	1	1	1	2	1	90	0	3	3	0	2	3	3	3	3	2	2	2	3	3	3	3	2	1	8	3	2	3	3	3	4	7	2							4
200263	1	1	65	2	1	2	3	2	50	3	1	2	3	2	50	0	3	3	1	3	3	3	3	2	2	2	3	3	3	3	3	2	1	8	3	3	2	3	3	2	8	2	3	1	3	4	3	53	4
200264	1	1	65	1	1	1	1	1	100	1	1	1	1	1	100	0	3	2	1	3	3	3	3	2	3	3	3	3	3	3	3	3	0	9	3	3	3	3	3	4	9	3	1	1	1	1	1	100	2
200265	1	1	43	1	1	3	3	2	60																																								4
200266	1	0	48	1	1	1	1	2	60	1	1	1	1	2	60	0	3	3	2	1	2	2	1	2	3	3	3	3	3	3	3	3	1	8	3	3	3	3	3	4	8	3							3
200267	1	0	70	1	1	2	1	1																																									3
200268	1	1	47	1	1	1	1	2	69	1	1	1	1	1	80	0	3	3	0	3	3	3	3	3	3	3	3	3	3	3	3	3	0	9	3	3	3	3	3	4	8	3	1	1	1	1	1	85	3
200269	1	1	81	4	1	3	2	2	50	4	2	3	3	3	60	0	3	2	1	3	3	3	3	3	3	3	3	3	3	3	3	3	0	9	3	3	3	3	2	2	9	3							4
200270	1	1	62	2	1	1	3	2	60	1	1	2	2	2	68	0	3	2	0	3	3	3	3	3	3	3	3	3	3	3	3	3	0	9	3	3	3	3	3	4	9	3	2	1	2	2	2	60	4
200272	1	1	45	1	1	1	1	1	70																																								3
200273	1	0	68	1	1	1	1	1	70	1	1	1	1	1	85	0	3	3	0	3	3	3	3	2	3	3	3	3	3	3	3	3	0	10	3	3	2	3	3	3	10	3	1	1	1	1	1	95	2
200274	1	0	64	3	1	3	3	1	80	3	1	3	3	1	80	0	3	3	0	3	3	3	3	3	3	3	3	3	3	3	3	3	0	10	3	3	3	3	3	3	10	3	3	2	3	3	1	60	4
200275	1	1	71	1	1	1	1	1	70	1	1	1	1	1	85	0	3	3	0	3	3	3	3	3	3	3	3	3	3	3	3	3	0	10	3	3	3	3	3	3	10	3	1	1	1	1	1	100	3
200276	1	0	54	1	1	1	2	2	65	1	1	2	1	2	68	0	3	3	0	3	3	3	3	3	3	3	3	3	2	2	3	2	1	8	3	3	2	3	3	3	8	3							2
200277	1	1	64	1	1	1	1	4	79	1	1	1	2	2	75	0	3	3	2	2	3	3	3	0	3	3	3	3	3	3	2	2	1	7	3	3	3	2	0	0	7	3	2	1	2	2	2	80	3
200278	1	0	69	1	1	2	1	5	92	1	1	1	1	3	80	0	3	3	1	3	3	3	3	2	3	3	3	3	3	3	3	3	1	9	3	3	3	3	2	4	9	3	1	1	1	1	2	80	3
200279	1	1	62	1	1	1	1	1	72	1	1	1	1	1	80	0	3	3	0	3	3	3	3	3	3	3	3	3	3	3	3	3	0	8	3	3	3	3	3	3	8	3	1	1	1	1	1	80	3
200280	1	1	61	1	1	1	2	1	80	1	1	1	2	1	80	0	3	3	1	3	3	3	3	3	3	3	3	3	3	3	3	3	1	8	3	3	3	3	3	4	8	3	1	1	1	2	1	80	3
200281	0	1	58	1	1	1	1	1	70	1	1	1	1	1	100	2	3	3	1	3	3	3	3	3	3	3	3	3	3	3	3	3	0	10	3	3	3	3	3	2	10	3	1	1	1	1	1	100	3
200282	0	0	58	3	3	4	4	1	60																																								4
200283	0	0	60	4	3	3	4	3	60	3	2	3	3	3	65	2	3	3	3	3	3	1	3	3	3	3	3	3	3	3	2	3	0	10	2	3	3	3	3	3	10	3							5
200284	0	1	58	3	1	1	1	1	80	2	2	1	1	1	82	2	2	3	0	2	3	3	3	3	3	3	3	3	3	3	3	3	0	9	3	3	3	3	2	4	8	2	3	1	2	2	2	75	3
200285	0	0	57	2	1	2	3	1	70	2	1	2	2	2	80	0	3	3	0	3	3	3	3	3	3	3	3	3	2	3	3	3	3																4
200286	0	1	86	3	3	3	2	1	60	2	3	3	3	1	70	3	0	3	0	2	3	2	3	0	3	3	3	2		3	3	3	1	8	2	3	3	3		4	9	2	2	2	4	2	1	60	4
200287	0	0	67	2	1	3	3	4	70	1	1	3	3	3	60	2	2	3	1	1	2	2	3	2	1	2	2	2	2	2	2	1	1	8	2	2	2	2	0	4	8	2							4
200288	0	0	56	1	1	3	3	2	60																																								4
200289	1	1	67	1	1	3	3	2	50	1	1	3	3	2	50	0	3	3	0	3	3	3	3	3	3	3	3	3	3	3	3	3	1	10	3	3	3	3	3	3	10	3	2	1	2	3	2	60	4
200291	0	0	65	3	1	2	2	2	60	3	2	2	2	2	70	1	3	3	1	3	3	3	3	3	3	3	2	3	3	3	3	3	0	8	1	2	2	2	2	2	8	2	3	2	3	3	2	70	4
200293	0	0	60	1	1	1	1	4	70	1	1	1	2	2	70	2	3	3	0	3	3	3	2	3	3	3	3	3	3	3	3	3	1	8	3	3	2	3	3	4	9	3	1	1	2	2	2	95	4
200294	0	1	79						60	4	3	3	3	2	70	2	2	3	1	2	3	3	2	2	3	3	3	3	3	3	3	3	1	8	3	2	2	3	3	4	8	3	4	3	3	3	2	70	4
200296	0	1	79	4	1	2	2	1		3	1	3	3	2	50	1	3	3	0	3	3	3	3	3	3	3	3	3	3	3	3	3	0	9	3	3	3	3	3	4	9	3	3	1	2	2	1	50
200297	1	1	78	3		1	1	1		2	2	1	2	1	65	1	3	1	1	1	2	2	3	3	3	2	3	3	3	3	2	2	1	8	2	3	3	3	2	2	8	3	2	1	1	2	2	73	4
200298	1	0	59			3	3		55	1	1	3	3	1	45	0	3	3	0	2	3	3	3	3	3	3	3	3	3	3	3	3	0	10	3	3	3	3	2	4	10	3	3	1	3	2	1	40	4
200299	1	0	55	1	1	1	2	1	70	1	1	1	2	2	60	1	3	3	0	3	3	3	3	2	3	2	3	3	3	2	2	2	1	8	3	3	3	2	2	4	8	3	1	1	1	1	1	80	3
200300	1	1	75	3	1	3	2	1	50	3	1	3	3	1	50	0	3	2	1	3	3	3	3	2	3	2	3	3	3	3	3	3	0	9	3	3	2	2	2	2	9	2	3	1	3	3	3	70	4
200301	1	1	65	4	1	5	4	1	40	4	1	5	5	1	40	0	3	3	1	3	3	3	3	2	3	3	3	3	3	3	3	3	0	10	3	3	3	3	3	4	10	3	4	1	5	4	2	10	4
200302	1	0	75	2	1	2	1	2	70	2	1	1	1	1	60	0	3	3	0	3	3	3	2	3	3	3	3	3	3	3	3	3	1	8	3	3	3	3	3	4	8	2	2	1	2	2	1	70	3
200303	1	1	52	1	1	1	2	2	50	1	1	1	2	2	50	2	3	3	0	3	3	3	3	2	3	3	3	3	3	3	3	3	0	10	3	3	2	3	3	3	10	3	3	1	2	2	2	55	4
200304	1	0	71	2	1	1	3	1	80	2	1	2	2	1	60	1	3	3	1	3	3	3	3	3	3	3	3	3	3	3	3	3	1	9	3	3	3	3	2	2	9	3	1	1	1	1	1	80	3
200305	1	0	68	1	1	1	1	2	90	1	1	1	1	2	90	0	3	3	0	3	3	3	3	3	3	3	3	3	3	3	3	3	0	10	3	3	3	3	3	3	10	3	1	1	1	1	1	90	3
200306	1	1	43	1	1	1	1	1	100	1	1	1	1	1	100	0	3	3	0	3	3	3	3	3	3	3	3	3	3	3	3	3	0	10	3	3	3	3	3	3	10	3	1	1	1	1	1	95	1
200307	1	0	63	4	3	3	3	3	60	3	3	3	3	3	60	0	3	2	1	3	3	3	3	3	2	2	3	3	2	3	3	2	1	8	2	2	3	2	0	0	7	2	4	3	3	3	3	60	4
200308	0	1	47	1	1	1	2	2	65	1	1	2	2	3	70	1	2	3	0	2	2	3	0	2	2	2	2	2	2	2	3	3	0	7	1	1	2	2	0	0	6	0	1	1	1	2	2	65	4
200309	0	1	67	1	1	2	2	2	80	1	1	1	2	2	82	1	3	3	0	2	3	3	3	0	1	1	2	2	2	2	2	2	1	8	2	1	0	0	0	0	5	1	1	1	1	2	1	75	3
200310	1	0	47	1		2	2	4	60																																								4
200311	1	0	63	2	1	2	2	1	50	3	1	2	3	2		1	3	3	0	3	3	3	3	3	3	3	3	3	3	3	3	3	1	8	3	3	3	3	3	3	8	3	3	1	2	3	3	40	4
200312	1	1	48	1	1	1	2	1	71	1	1	1	1	1	70	0	3	3	0	3	3	3	3	3	3	3	3	3	3	3	3	3	0	10	3	3	3	3	3	4	10	3							3
200313	1	0	53	2	1	3	3	1		2	1	1	3	1	60	0	3	2	0	3	3	3	3	3	3	3	3	3	3	3	3	3	0	8	3	3	3	3	2	4	8	3							4
200314	1	0	59	4	1	2	3	2	40	3	1	2	4	2	30	1	3	3	0	3	3	3	3	3	3	3	3	3	3	3	3	3	1	9	3	3	3	3	2	4	9	3	3	1	1	3	1	50	4
200315	1	1	74	1	1	2	2	1	70	2	2	2	2	1	80	0	3	3	1	3	3	3	3	2	3	3	3	3	3	3	3	3	1	9	3	3	3	3	3	3	9	3	2	2	1	1	1	80	3
200316	1	0	63	2	1	4	4	2	59	3	1	3	4	2	51	0	3	3	2	3	3	3	3	2	2	3	3	3	2	3	2	3	1	8	3	2	2	2	2	2	8	2	3	2	3	3	2	60	4
200317	0	0	78	3	2	4	1	3	35																																								5
200318	0	0	54	1	1	1	2	1	85																																								3
200319	0	1	37	1	1	1	2	1	70	1	1	1	2	1	80	3	0	3	2	2	3	3	2	3	3	3	3	3	3	3	3	2	1	7	2	3	3	2	2	1	7	2	1	1	1	1	1	80	3
200320	0	1	53	1	1	1	1	1	90	1	1	1	1	1	90	2	3	3	2	2	2	2	2	2	3	3	3	3	3	3	3	3	1	9	2	3	1	3	3	4	8	2	1	1	1	1	1	85	2
200321	0	0	62	1	1	3	3	1	50	1	1	4	3	1	50	2	0	3	0	3	3	3		3	3	3	3	3	3	3	3	3	1	8	3	3	3	3	3	3	9	3							3
200322	0	0	82	3	2	3	3	1	40	4	1	3	2	1		1	3	3	1	3	3		3	2	3	3	3	3	3	3	3	3	1	8	3	2	2	2	3	3	8	3	2	1	2	2	1	70	4
200323	0	1	60	3	1	3	4	1	50	3	1	3	3	1	52	1	3	3	1	3	3	3	2	2	3	3	3	3	3	2	3	3	1	8	3	3	3	3	3	4	8	3	3	2	3	3	2	60	4
200324	0	1	72	1	1	2	2	2	70	1	1	2	2	1	70	2	2	3	0	3	3	3	3	2	3	3	3	3	3	3	3	3	1	8	2	3	3	3	2	3	8	3	1	1	1	2	1	80	3
200325	0	0	45	1	2	3	4	4	60	2	2	4	3	3	50	3	2	3	0	2	2	2	1	0	3	3	2	3	2	2	2	2	2	7	2	2	3	2	2	0	7	2							4
200326	0	0	77	2	1	1	1	1	99	2	1	1	1	1	95	2	3	3	0	3	3	3	3	3	3	3	3	3	3	3	3	3	0	9	2	3	3	3	3	4	10	3	2	1	1	1	1	90	3
200327	0	1	57	1	1	2	3	1	65																																		3	1	2	2	1	55	3
200328	0	0	43	1	1	1	3	1	60																																								4
200329	0	1	47	1	1	1	2	2	80	1	1	1	1	1	80	2	1	3	0	2	3	3	3	2	3	3	3	3	3	2	3	3	1	7	2	3	2	2	1	3	7	2	1	1	1	1	1	90	2
200330	0	0	74	1	1	1	2	1	99																																								1
200331	0	1	73	3	1	1	2	1	70	2	1	1	2	1	70	2	2	3	1	2	3	3	2	3	3	2	2	3	3	2	3	3	1	9	3	3	3	3	3	3	9	3	2	1	2	2	1	90	3
200332	0	1	72	1	1	2	1	2	80	1	1	2	2	1	80	2	3	3	1	3	3	3	1	2	3	3	3	3	3	3	3	3	0										2	1	2	1	2	80	3
200333	0	1	60						50		2	3	3	1	50	1	3	3	0	3	3	3	3	2	2	3	3	3		3	3	3	1	8	3	3	3	3	3	2	8	2
200334	0	1	77	2	1	1	2	1	70	1	1	1	2	1	85	2	3	3	0	3	3	3	3	3	3	3	3	3	3	3	3	3	0	9	2	3	3	3	3	2	9	3	2	1	1	1	1	90	4
200335	0	1	56	1	1	1	1	3	60	1	1	1	1	3	60	2	3	3	0	3	3	3	3	3	3	1	1	2	3	3	3	1	0	8	3	1	3	3	3	4	6	1	1	1	2	1	3	60	4
200336	0	1	66	1	1	1	2	1	80	3	1	2	2	1	80	1	3	3	1	2	3	3	3	2	3	3	3	3	3	3	3	3	0	8	2	3	2	2	3	3	9	3	2	1	2	2	1	80	3
200339	0	0	78	1	1	1	1	3	85	1	1	1	1	2		1	3	3	0	3	3	3	3			3	3	3	3	3	3	3	0	9	3	3	3	3		4	9	3	2	1	1	2	2	80	3
200340	0	1	56	4	1	4	4	2	23	3	2	5	4	4	30	3	0	3	2	0	1	0	0	0	1	1	1	0	2	0	1	1	3	4	1	2	0	2	1	0	7	2	2	1	4	4	3	30	5
200341	0	1	58	2	1	1	1	1	65	2	1	1	2	1	65	2	2	3	3	3	3	3	2	3	3	3	3	3	3	3	3	3	1	8	3	3	3	3	3	2	9	3	2	1	2	2	1	65	4
200342	0	1	79	4	3	4	3	1	28	4	3	4	2	1	28	1	3	3	1	3	2	1	3	0	3	2	2	3	2	2	2	3	1	8	3	3	3	3	3	3	9	3	4	2	3	3	1	39	5
200343	0	1	61	1	1	1	2	1	87	1	1	1	2	1	80	1	3	3	1	2	3	3	2	2	3	3	3	3	3	3	3	3	1	8	2	3	2	3	3	2	9	3	1	1	1	1	1	90	3
200345	0	1	45	1	1	1	2	3	45	1	1	3	2	4	47	1	3	3	1	2	2	2	1	2	3	3	3	2	3	2	2	3	0	7	2	3	2	3	2	3	9	3	1	1	2	3	3	55
200346	0	0	83	4	5	5	5	1	5																																								4
200347	1	1	82	3	1	1	2	1	70	3	1	3	3	1	50	0	3	3	0	3	3	3	3	3	3	3	3	3	3	3	3	3	1	8	3	3	3	3	3	2	8	3	3	1	2	1	1		5
200348	1	0	61	1	1	1	3	2	59	1	1	3	3	2	65	1	3	3	0	3	2	3	3	2	3	2	3	3	2	3	3	3	1	8	3	3	2	3	3	4	8	3							4
200349	1	0	63	1	1	1	1	1	66	1	1	1	1	1	70	1	3	3	0	3	3	3	3	3	3	3	3	3	3	3	3	3	1	9	3	3	3	2	2	3	8	3	1	1	1	1	1	75	3
200350	1		65	1	1	2	4	2	60	3	1	2	3	1	70	1	3	3	0	3	3	3	3	3	3	3	3	3	3	3	3	2	0	10	3	3	3	3	2	2	10	3	2	1	2	2	1	60	3
200351	1	0	29	2	1	2	3	2	70	1	1	2	3	4	80	0	3	3	0	3	3	3	3	0	2	3	3	3	3	3	3	2	0	10	3	3	0	2	0	4	7	1							3
200352	1	0	52	1	1	1	2	1	70	1	1	1	2	1	70	0	3	2	2	3	3	3	3	3	3	3	3	3	3	3	3	3	0	9	3	3	3	3	3	4	9	3	1	1	1	1	1		4
200353	1	1	69	2	2	2	2	1	58	2	1	2	2	1	55	1	2	3	1	2	3	3	3	2	2	2	2	2	3	2	3	2	1	6	2	2	3	2	2	1	5	1	3	3	3	3	1	50	3
200354	1	0	56	2	1	1	2	1	65	2	1	2	2	1	66	1	3	3	1	3	3	3	3	2	3	3	3	3	3	3	3	3	3	8	3	3	2	3	3	3	9	3	2	1	2	2	1	65	4
200355	1	0	65	1	1	2	2	1	65	1	1	1	2	1	67	1	3	3	1	3	3	3	3	3	3	3	3	3	3	3	3	3	1	9	3	3	3	3	2	4	8	3	1	1	1	2	1	75	4
200356	1	0	45	2	1	1	3	2	30	2	1	1	2	2	30	1	3	3	0	3	3	3	3	3	3	3	3	3	3	3	3	3	0	9	3	3	3	3	3	4	9	3	1	1	1	3	2	50	4
200357	1	0	29	1	1	1	2	1	80																																								4
200358	1	1	75	1	1	1	2	1	80	1	1	1	2	1	85	1	3	3	0	3	3	3	3	3	3	3	3	3	3	3	2	3	1	9	3	3	3	3	3	4	9	3	1	1	1	2	1	78	3
200359	1	0	62	1	1	1	2	1	70																																								3
200360	1	0	65	1	1	1	2	1	70	1	1	1	1	1	90	2	3	3	0	3	3	3	3	2	3	3	3	3	3	3	3	3	1	10	3	3	3	3	3	4	9	3	1	1	1	1	1	90	3
200361	1	0	56	1	1	1	2	1	71	1	1	1	1	1		0	3	3	3	3	3	3	3	2	3	3	3	3	3	3	3	3	0	10	3	3	3	3	3	3	10	3	1	1	1	2	1	80	2
200362	1	1	54	2	1	3	3	2	68	2	1	3	3	3	69	0	3	3	0	3	3	3	3	3	3	3	3	3	3	3	3	3	0	10	3	3	3	3	3	3	10	3	3	1	3	3	2	65	3
200363	1	0	37	1	1	1	2	1	80	2	1	1	2	1	81	0	3	3	0	3	3	3	3	3	2	2	2	3	2	3	3	3	0	8	3	2	3	3	2	2	7	2	1	1	1	2	1	80	3
200365	0	0	77	3	1	1	3	2	70	4	2	2	4	2	40	1	1	3	0	3	3	1	0	0	3	3	3	3	3	3	3	3	1	8	2	2	3	2	2	3	8	2							3
200366	0	1	79	1	1	2	2	1	73	1	1	2	2	1	70	1	2	3	2	3	3	3	2	2	3	3	3	3	3	3	3	3	1	8	2	3	3	3	3	3	10	3	1	1	2	3	1	60	4
200367	0	1	45	1	1	1	3	1	70	1	1	1	3	1	71	3	2	1	0	2	3	3	3	1	3	3	3	3	3	3	3	3	2	8	2	3	2	3	3	3	8	2	1	1	1	1	1	80	4
200369	1	0	45	1	1	1	2	3	65	1	1	1	1	1	85	0	3	3	0	3	3	3	3	2	3	3	3	3	3	3	3	3	1	9	3	3	3	3	3	4	9	3							3
200370	1	0	66	3	1	1	2	2	95	3	1	1	2	2	95	1	3	3	0	3	3	3	3	3	3	3	3	3	3	3	3	3	1	10	3	3	3	3	3	4	10	3	2	1	1	2	2	80	2
200371	0	1	56	3	2	3	3	4	50	3	2	5	3	4	30	0	3	3	2	1	3	3	2	2	3	3	3	3	3	3	2	3	1	8	2	3	3	2	2	4	8	2	3	1	4	4	3	50	3
200372	1	1	62	3	2	3	3	2	60	2	2	2	3	2	60	1	2	3	1	2	2	3	3	3	3	3	3	3	3	3	3	3	1	8	3	3	3	3	3	4	8	3							4
200375	1	1	62	3	2	3	3	2	60	2	2	2	3	2	60	1	2	3	1	2	2	3	3	3	3	3	3	3	3	3	3	3	1	8	3	3	3	3	3	4	8	3	2	2	2	2	2	60	4
200376	1	0	69	2	1	1	2	1	79																																		1	1	1	2	1	85	4
200377	1	1	34	1	1	1	2	1	80																																								4
200378	1	0	62	1	1	1	2	2	80	1	1	1	2	2	80	1	3	3	1	3	3	3	3	3	3	3	3	3	3	3	3	3	1	10	3	3	3	3	3	3	10	3	1	1	1	2	2	60	2
200379	1	1	60	1	1	1	2	1	85	1	1	1	2	1	85	1	3	3	0	3	3	3	3	2	3	3	3	3	3	3	3	3	1	9	3	3	2	3	3	3	9	3	1	1	2	2	1	80	3
200380	1	0	43	1	1	2	3	2	59	1	1	2	2	2	65	1	2	2	2	2	2	2	2	2	2	2	2	2	2	2	2	1	1	8	2	3	2	2	1	1	7	2	1	1	2	3	1	70	3
200381	1	0	78	2	1	1	2	1	87	3	1	2	2	1	80	1	3	3	0	3	3	3	3	3	3	3	3	3	3	3	3	3	1	8	3	3	2	3	3	4	8	2	2	1	1	1	1	78	4
200382	1	1	27	1	1	1	3	2	68																																								3
200383	1	0	51	2	1	2	3	1	50	2	1	2	3	1	80	0	3	3	3	3	3	3	3	3	3	3	3	3	3	3	3	3	0	10	3	3	3	3	3	4	10	3	1	1	1	1	1	100	3
200384	1	1	63	1	1	2	2	1	70																																		1	1	1	1	1	80	3
200385	0	0	68	1	1	3	2	1	49	2	1	1	1	1	70	3	2	3	1	2	3	3	3	2	2	2	2	3	2	2	3	2	1	7	2	3	2	2	3	3	7	2	1	1	2	1	1	80	3
200387	0	1	53	1	1	1	1	1	70	1	1	1	1	1	80	2	3	3	0	3	3	3	3	3	3	3	3	3	3	3	3	3	1	8	3	3	3	3	3	3	8	3	1	1	1	1	1	75	4
200388	0	0	76	1	1	1	2	1	79	1	1	1	3	1	80	2	2	3	1	3	3	3	3	3	3	3	3	3	3	3	3	3	0	8	3	3	3	3	3	4	10	3							2
200392	1	0	50	1	1	2	2	1	90																																								4
200393	0	1	58	2	1	1	2	1	77	2	1	1	1	1	79	1	3	3	0	3	3	3	2	3	3	3	3	3	3	2	3	3	1	8	3	3	3	3	2	2	10	3	2	1	2	1	2	80	3
200397	0	1	62	2	1	2	2	1	65	2	1	1	2	1	65	2	3	3	1	3	3	3	3	3	3	3	3	3	3	3	3	3	1	8	2	3	2	3	2		8	2	1	1	1	2	1	65	3
200398	0	1	54	2	1	1	2	1	80	2	1	2	3	1	80	2	1	3	0	3	3	2	2	2	3	3	3	3	3	2	2	3	1	8	2	2	3	2	2	1	7	1	2	1	2	2	1	70	4
200400	0	0	27	1	1	3	3	2	97	1	1	2	2	2	90	2	3	3		3	3	3	2	3	2	3	3	3	3	3	3	3	1	7	2	3	3	3	2	2	7	2	1	1	2	3	2	85	3
200402	0	1	80	3	2	2	3	2	65	3	2	2	3	2	55	3	0	3	3	0	1	2	0	2	2	2	2	1		2	2	2	1	5	0	2	2	2	2	0	7	0	3	2	3	3	3	65	3
200403	0	1	84	4	1	3	3	1	65	4	2	4	3	1	65	2	2	2	1	3	3	3	3	2	3	3	3	3	2	3	1	3	1	8	2	2	3	3	3	4	8	3							4
200405	0	0	55	1	1	1	1	1	95																																		1	1	1	1	1	80	3
200406	0	0	21	1	1	1	2	1	99	1	1	1	1	1	75	2	3	3	0	3	3	3	3	3	3	3	3	3	3	3	3	3	0	9	3	3	3	3	3	4	10	3	1	1	1	1	1	85	2
200407	0	0	74	3	1	3	3	1	60	3	1	2	3	1	70	2	3	3	2	2	3	2	2	2	3	3	3	3	3	3	2	2	1	8	3	3	3	3	3	4	8	2	3	1	2	3	1	60	2
200409	0	1	60	1	1	1	2	1	70	1	1	1	3	1	75	1	2	3	0	2	3	0	3	2	2	3	3	3	3	3	3	3	1	9	3	3	3	3	3	3	9	3	1	1	1	1	1	80	4
200410	0	0	62	1	1	1	1	1	80																																								4
200411	0	1	73	2	2	2	3	1	50	2	2	2	3	1	60	2	3	3	2	3	3	3	2	2	3	3	3	3	2	3	3	3	1	8	2	3	2	2	2	4	8	2							3
200412	0	0	40	1	1	3	3	3	65	1	1	1	1	2	65	3	1	3	0	3	3	3	2	3	3	3	3	3	3	3	3	3	1	8	2	3	3	3	3	2	8	3							4
200416	1	0	66	2	1	1	2	3	75	1	1	1	1	3	70	1	3	3	1	3	3	3	3	3	3	3	3	3	2	2	3	1	0	8	3	3	3	3	2	3	9	3	2	1	1	2	3	75	3
200417	1	0	61	1	1	1	1	1	100	1	1	1	1	1	100	1	3	3	2	3	3	3	3	3	3	3	3	3	3	3	3	3	0	10	3	3	3	3	3	3	10	3	1	1	1	1	1	95	2
200418	1	0	72	1	1	1	1	1	90	1	1	1	1	1		0	3	3	0	3	3	3	3	2	3	3	3	3	3	3	3	3	1	10	3	3	2	3		4	10	3	1	1	1	1	1	98	1
200419	1	0	22	1	2	3	3	2	70	1	2	3	3	2	70	1	3	3	1	3	3	3	3	2	2	2	3	3	3	3	3	3	1	8	3	2	1	2	0	1	8	2							2
200420	1	0	53	4	2	3	3	3	35	4	3	3	4	2	35	0	3	3	2	2	3	3	2	2	3	1	1	3	2	2		1		6	2	2	3	3	2	1	7	2	2	1	3	3	3	65	1
200421	1	0	44	1	1	1	2	2	75	1	1	1	2	2	75	2	3	3	1	3	3	3	3	2	3	3	3	3	3	3	3	3	1	10	3	3	3	3	3	4	10	3	1	1	1	2	1	85	4
200422	1	0	71	3	1	3	3	1	71	3	1	3	1	1	75	1	3	3	0	3	3	3	3	2	3	3	3	3	3	3	3	3	1	9	3	3	3	3	3	4	10	3	3	1	3	3	1	60	3
200423	1	0	62	1	1	2	2	5	60	1	1	2	2	5	60	1	3	3	1	3	3	3	3	2	3	3	3	3	3	3	2	3	2	9	3	3		1	3	3	4		2	1	1	2	4	80	4
200424	1	0	74	4		1	2	1	80	3	1	1	1	1	80	1	3	3	0	3	3	3	3	0	3	3	3	3	3	3	3	3	1	8	3	3	0	2		4	8		2	1	1	2	1	80	4
200425	1	0	73	1	1	1	2	1	78	1	1	1	2	1	79	0	3	3	0	3	3	3	3	3	3	3	3	3	3	3	3	3	0	10	3	3	3	3	3	3	9	3	1	1	1	1	1		3
200426	1	1	71	2	1	1	2	2	59	2	1	2	2	2	59	1	3	3	0	3	3	3	3	2	3	3	3	3	3	3	2	3	1	9	3	3	2	2	2	4	9	3	3	2	3	3	2	60	3
200427	1	1	38	1	1	1	1	1	90	1	1	1	1	1	100	1	3	3	0	3	3	3	3	3	3	3	3	3	3	3	3	3	0	9	3	3	3	3	3	3	9	3	1	1	1	1	1	95
200428	1	1	50	3	2	4	3	3	60																																								1
200429	1	1	66	2	1	2	2	1	60	2	1	2	2	1	60	2	3	3	0	3	3	3	3	3	3	3	3	3	3	3	3	3	1	10	3	3	3	3	3	4	9	2	2	1	1	2	1	60	4
200430	1	0	42	1	1	1	2	1	90																																		1	1	1	2	1	80	4
200431	1	1	63	1	1	1	2	1	77	1	1	1	2	1	78	1	3	3	1	3	3	3	3	3	3	3	3	3	3	3	3	3	0	9	3	3	3	3	3	4	9	3	1	1	1	2	1	80	3
200432	1	1	59	3	1	3	2	1	60																																								2
200433	1	0	67	3	1	2	4	1	70	3	1	2	3	1		1	3	3	0	3	3	3	3	3	3	3	3	3	3	3	3	3	1	8	3	3	3	3	3	4	7	3	5	5	5	4	3	55	3
200434	1	1	18	1	1	1	1	1	75																																								4
200435	1	1	50	1	1	2	2	1	95	1	1	1	2	1	95	1	2	3	0	3	3	3	3	2	3	3	3	3	2	3	3	3	0	10	3	3	3	3	3	4	10	3	1	1	1	1	1	97	3
200437	0	0	71	2	1	2	3	3	60	2	1	2	3	3	65	2	3	3	0	3	3	3	3	3	3	3	3	3	3	3	3	3	0	8	3	3	3	3		4	9	3	2	1	2	3	3	60	2
200438	0	0	67	1	1	1	1	1	80	1	1	1	1	1	90	2	3	3	0	3	3													8	3	3	3	3	3	3	8	3	1	1	1	1	1	80	4
200439	1	0	46	1	1	2	2	2	60	1	1	2	3	1	60	0	3	3	0	3	3	3	3	3	3	3	3	3	3	3	3	3	0	9	3	3	3	3	3	4	8	3							3
200440	1	0	46	1	1	2	2	2	60	1	1	2	3	1	60	0	3	3	0	3	3	3	3	3	3	3	3	3	3	3	3	3	0	9	3	3	3	3	3	4	8	3	1	1	2	2	1	70	4
200441	1	0	29	1	1	1	1	1	73																																								4
200442	1	1	67	2	1	2	2	1	80	1	1	1	2	1	80	0	3	3	0	3	3	3	3	3	3	3	3	3	3	3	3	3	1	8	3	3	3	3	3	4	9	3	2	1	2	2	1	70	3
200443	1	0	60	1	1	2	2	2	70	1	1	2	2	3	75	1	3	3	1	3	3	3	3	3	3	3	2	3	3	3	2	3	0	9	3	2	2	3	3	3	9	2	1	1	3	3	1	80	3
200444	1	0	66	1	1	1	2	2	80																																		1	1	2	2	2	70	3
200445	1	1	64	3	2	2	4	1	50	1	1	3	1	1	60	0	3	3	0	3	3	3	3	3	3	3	3	3	3	3	3	3	0	8	3	3	3	3	3	3	8	3	1	1	2	1	1	75	4
200446	1	0	45	2	1	3	3	1	60																																								4
200447	1	0	53	1	1	1	2	1	50																																								4
200448	1	0	26	1	1	1	2	1	92	1	1	1	1	1	93	2	3	3	0	3	3	3	3	3	3	3	3	3	3	3	3	3	1	9	3	3	3	3	3	4	9	3	1	1	1	2	1	90	4
200449	1	0	67	1	1	1	2	1	63	2	1	1	2	1	64	1	3	3	1	3	3	3	3	2	3	3	3	3	3	3	3	3	0	10	3	3	3	3	3	3	10	3	1	1	1	1	1	80	3
200450	0	1	62	1	1	2	3	3	39	1	1	1	3	3	40	0	3	3	0	3	3	3	3	3	3	3	3	3	3	3	3	3	0	10	3	3	3	3	3	4	10	3	1	1	3	3	3	30	3
200451	0	0	76	1	1	3	2	3	60	1	1	2	2	1	70	2	2	3	0	3	3	3	1	3	3	3	3	3	3	3	3	3	1	6	2	3	3	3	3	3	8	2	2	1	3	2	1	40	4
200454	1	0	47	1	1	3	2	1	70	3	1	2	3	1	65	1	3	3	0	3	3	3	3	3	3	3	3	3	3	3	3	3	1	9	3	3	3	3	3	3	9	3							4
200455	1	1	53	2	1	3	2	4	60	2	1	2	2	3	52	1	3	3	0	3	3	3	3	3	3	3	3	3	3	3	3	3	1	10	3	3	3	3	3	4	10	3							4
200456	0	1	67	2	1	3	3	3	75	2	1	4	4	3	40	2	3	3	1	2	1	0	1	3	3	3	3	3	2	2	2	3	1	8	2	3	3	2	2	2	9	3	2	1	4	3	2	45	4
200457	0	0	75	3	2	3	4	3	50																																								4
200458	0	0	69	2	2	2	2	2	70	2	2	3	3	2		2	1	3	1	2	2	3	2	3	3	2	3	2	2	2	3	3	1		2	2	2	3	3	4	8	2	2	1	1	2	1	80	4
200459	0	0	51	1	1	1	3	1	50	1	1	1	3	1	70	1	3	3	1	3	3	3	3	2	3	2	3	3	3	3	3	3	2	8	2	3	2	3	3	3	10	3	1	1	1	2	1	70	3
200464	0	1	73	1	1	1	2	1	80	1	1	1	2	1	80	0	3	3	0	3	3	3	3	2	3	3	3	3	3	3	3	3	0	9	3	3	3	3	3	4	9	3	1	1	1	2	1	87	3
200465	0	1	50	1	1	1	2	2	80	1	1	1	2	2	80	2	3	3	1	3	3	3	3	3	3	3	3	3	3	3	3	3	1	9	2	3	3	3	3	4	9	3							3
200466	0	1	54	1	1	1	1	1	85	1	1	2	2	1	85	3	2	3	1	3	3	3	3	3	3	3	3	3	3	3	3	3	1	8	2	3	3	3	3	4	9	3	1	1	1	2	1	80	3
200468	0	0	55	1		1	3	1	70	1	1	1	3	1	0	2	3	3	1	3	3	3	0	3	3	3	3	3	3	3	3	3	1	8	3	3	3	3	3	4	8	3	1	1	1	2	1	60	3
200471	0	0	71	1	1	1	2	1	80	1	1	2	2	1	80	1	3	3	0	2	3	3	2	2	3	3	3	3	3	3	3	3	0	8	2	3	3	3	2	2	8	3	1	1	2	2	1	80	3
200472	0	0	60	1	1	2	2	1	70	1	1	1	2	1	20	1	3	3	1	3	3	2	3	2	0	1	1	1		1	1	1	0	8	3	1	3	1	0	0	4	0	1	1	1		1		3
200473	0	0	89	2	1	1	1	2	60	2	1	2	2	2	65	3	3	3	0	3	3	3	3	3	3	3	3	3	3	3	3	3	1	8	3	3	3	3	3	4	8	3	2	1	2	2	2	70	4
200476	0	0	72	2	1	1	2	1	75	2	1	2	2	1	68	2	2	3	1	2	3	3	2	2	2	2	2	3	2	2	2	2	1	8	2		2	2	2	2	7	2	2	1	1	2	1	75	3
200477	1	1	58	1	1	1	3	2	65	1	1	2	2	1	65	2	2	3	2	3	3	3	3	1	3	2	3	3	3	3	3	3	1	8	3	3	2	3	3	2	8	3	1	1	1	1	1	80	3
200478	1	0	78	4	1	1	4	1	65	4	1	3	4	1	65	1	3	3	0	3	3	3	3	2	3	3	3	3	3	3	3	3	1	9	3	3	2	3	2	2	8	3	4		3	4	1	50	3
200479	1	1	53	2	1	2	2	2	80	2	1	2	2	1	80		3	3	0	3	3	3	3	3	3	3	3	3	3	3	3	3	0	9	3	3	3	3	2	4	9	3	2	1	2	2	1	70	4
200480	1	0	78	2	1	2	2	1	70	2	1	2	2	1	80	2	3	3	0	3	3	3	3	3	3	3	3	3	3	3	3	3	0	10	3	3	3	3	3	4	10	3	2	1	2	2	1	70	3
200481	1	0	49	1	1	2	2	2	70	1	1	2	2	2	70	0	3	3	1	3	3	3	3	1	2	2	3	3	2	2	3	3	1	8	3	2	1	2	2	1	7	2	2	1	2	2	3	75	3
200482	1	0	60	3	2	3	4	1	40	2	2	2	2	1	70	2	2	2	0	3	3	3	3	3	3	3	3	3	3	3	3	3	1	9	3	3	3	3	3	4	9	3	3	2	3	4	1	70	4
200483	1	0	57	2	1	2	2	2	85	3	1	2	3	2	70	2	3	3	0	3	3	3	3	3	3	3	3	3	3	3	3	3	0	10	3	3	3	3	3	3	9	3	1	1	3	4	5	60	5
200487	0	0	68	4	1	3	1	1		1	1	1	1	1	65	2	2	3	0	3	3	3	3	3	3	3	3	3	3	3	3	3	1	9	2	3	3	3	3	4	9	3	2	1	2	3	1	60	3
200488	0	0	63	1	1	1	2	1	80	1	1	1	2	2	75	1	3	3	0	3	3	3	1	0	3	3	3	3	3	3	3	3	1	8	3	3	3	3	3	4	9	3	1	1	1	2	1	80	4
200489	0	1	58	2	1	1	1	1	70																																		2	1	1	2	1	85	3
200491	1	1	68	1	1	1	1	2	95	1	1	1	1	1	90	1	3	3	1	2	3	3	3	2	3	3	3	3	3	3	3	3	1	9	3	3	2	3	3	4	9	3	1	1	1	1	1	95	3
200492	1	0	55	1	1	2	1	1	85	1	1	1	1	1	90	2	3	3	0	3	3	3	3	2	3	3	3	3	2	3	3	3		8	3	3	3	3	3	4	10	3	1	1	1	1	1	80	2
200493	1	0	63	1	1	1	1	1	70	1	1	1	1	1	70	1	3	3	0	3	3	3	3	2	3	3	3	3	3	3	3	3	0	9	3	3	3	3		4	8	3	1	1	1	1	1	75	2
200494	1	0	54	1	1	2	3	3	70	2	1	2	2	3	70	2	3	3	0	3	3	3	3	3	3	3	3	3	3	3	3	3	1	9	3	3	3	3	3	4	9	3	2	1	2	3	3	70	3
200495	1	0	24	1	1	1	1	1	85	1	1	1	1	1	85	1	3	3	0	3	3	3	3	2	3	3	3	3	3	3	3	3	0	9	3	2	3	3	2	4	8	3	1	1	1	1	1	80	4
200496	1	0	57	1	1	3	3	2	60	2	2	3	3	3	60	2	3	3	2	2	3	2	3	2	3	2	2	2	2	2	2	2	1	7	3	3	3	3	2	4	7	3	1	1	2	3	2	65	1
200497	1	0	22	1	1	1	2	2	70																																		1	1	1	1	2	90	3
200498	1	1	59	1	1	2	3	1	80	1	1	2	2	1	80	2	3	3	1	3	3	3	3	3	3	3	3	3	3	3	3	3	0	10	3	3	3	3	3	4	10	3	3	1	3	3	1	60	4
200499	1	0	46	1	1	1	2	1	56	1	1	2	2	5	55	2	2	3	0	3	3	3	3	2	3	3	3	3	3	3	3	3	1	8	3	3	2	3	2	4	8	3	1	1	2	2	4	68	3
200500	1	1	58	2	1	2	2	1	75																																								4
200501	1	1	53	1	1	2	2	2	65																																		1	1	2	2	1	63	3
200502	1	1	43	1	1	1	2	3	40	2	1	1	3	3	50	1	3	2	0	3	3	3	3	3	3	3	3	3	3	3	3	3	2	9	3	3	2	2	1	1	8	2	1	1	1	2	3	65	4
200503	1	1	63	2	1	2	2	1	67	3	1	2	2	1	64	2	3	3	0	3	3	3	3	3	3	3	3	3	3	3	3	3	1	9	3	3	3	3	2	2	9	3	3	1	2	3	1	65	3
200504	1	1	72	2	1	1	2	1	90	2	1	1	2	1		1	2	3	1	3	2	2	2	3	3	2	3	3	3	2	3	3	1	8	3	3	3	3	2	0	8	2	2	1	1	1	1	85	4
200505	1	0	58	1	1	2	2	2	80	1	1	2	2	1	85	1	3	3	1	3	3	3	3	3	3	3	3	3	3	3	3	3	0	9	3	3	3	3	3	3	8	3	1	1	1	2	2	75	2
200506	1	0	67	2		1	1	1	70	2	1	1	1	1	70	2	3	3	0	3	3	3	3	2	3	3	3	3	2	3	3	3	0	9	3	3	3	3	3	4	9	3	2	1	1	2	1	75	3
200507	1	0	39	2	1	2	3	3	50																																								3
200508	1	0	62	1	1	2	2	2	80	1	1	1	2	2	90	2	3	3	0	3	3	3	3	3	3	3	3	3	3	3	3	3	0	10	3	3	3	3	3	3	10	3	1	1	1	2	2	80	4
200509	1	0	26	1	1	1	1	1	100																																								2
200510	1	0	70	2	1	1	3	1	70	2	1	2	2	1	70	2	3	3	1	3	3	3	2	3	3	3	3	3	3	3	3	2	0	8	3	3	3	3		4	8	3	1	1	1	2	2	80	3
200511	1	0	38	1	1	2	2	2	70	1	1	2	2	2	70	2	3	3	0	3	3	3	3	2	3	3	2	3	3	3	3	3	0	10	3	3	2	3	3	3	10	3	1	1	2	3	2	70	3
200512	1	1	65	2	1	1	1	1	70	1	1	1	1	1	80	2	3	3	0	2	3	3	3	2	3	3	3	3	3	3	3	3	1	9	3	3	2	3	3	4	9	3	1	1	1	2	1	75	3
200513	1	1	48	1	1	4	4	1	58																																								3
200514	1	1	76	1	1	1	1	1	70	2	1	2	4	1	50	2	3	3	0	3	3	3	3	2	3	3	3	3	3	3	3	3	1	10	3	3	3	3	3	3	10	3	1	1	1	3	1	70	5
200515	1	1	72	3	1	1	2	1		2	1	1	2	1	65	0	3	3	1	3	3	3	3	3	3	3	3	3	3	3	3	3	0	10	3	3	3	3	3	3	10	3	1	1	2	2	1	75	3
200516	1	0	47	1	1	1	2	1	70	1	1	1	2	2	75	2	3	3	2	3	3	3	3	3	3	3	3	3	3	3	3	3	0	8	3	3	3	3	3	3	8	3	1	1	1	2	1	80	3
200517	1	1	71	2	1	2	2	3	75	2	1	3	3	2	75	0	3	3	0	3	3	3	3	3	3	3	3	3	3	3	3	3	0	10	3	3	3	3	3	4	10	3	1	1	3	3	3	40	3
200518	1	0	44	1	1	1	2	3	70																																								3
200520	0	0	69	4	2	3	4	2	50	4	2	4	3	2	40	0	3	3	1	2	3	3	1	2	3	2	3	3	3	3	3	3	1	8	2	3	2	2	2	2	8	3	3	3	3	4	3	50	4
200522	0	0	56	3	3	3	3	3	50																																		3	3	3	3	3	50	4
200523	0	1	65	2	1	3	3	1	77	1	1	3	2	1	80	0	2	3	1	3	3	3	3	3	3	3	3	3	3	3	2	3	1	8	3	3	3	2	2	4	9	3	1	1	2	2	1	85	4
200524	0	1	78	4	3	4	4	1	40	4	3	4	4	2	40	1	2	3	3	2	3	3	2	1	3	3	2	3	3	3	2	3	1	6	2	3	2	3	3	4	9	3	4	3	4	4	2	60	3
200525	0	0	67	1	1	1	1	1	95	1	1	1	1	1	92	0	3	3	0	2	2	2	1	0	3	2	3	3	2	2	2	3	1	8	2	3	0	3	3	3	9	3	1	1	1	1	1		4
200526	0	1	83	2	1	1	2	1	75	2	1	2	2	1	75	1	3	3	1	1	3	3	3	2	2	2	2	3	3	3	2	2	1	7	2	2	2	2	2	1	7	1							2
200528	0	1	53	1	1	1	1	1	90	1	1	1	1	1	90	3	2	3	0	2	3	1	2	0	3	3	3	3	3	3	3	3	1	8	2	3	1	3	3	4	8	2	1	1	1	1	1	85	3
200531	0	0	73	1	1	1	1	1	75	1	1	1	1	1	80	1	3	3	1	3	3	3	3	3	3	3	3	3	3	3	3	3	0	8	2	3	3	3	3	3	10	3	1	1	1	2	1	70	2
200533	0	0	81	2	1	2	2	1	60	1	1	2	2	1	65	0	3	3	0	3	3	3	3	2	3	3	3	3	3	3	3	3	1	8	3	3	3	3	3	4	8	3							4
200534	1	1	69	2	1	1	1	1	100	1	1	1	1	1	100	0	3	3	1	3	3	3	3	3	3	3	3	3	3	3	3	3	0	10	3	3	3	3	3	4	10	3	1	1	3	3	1	70	4
200535	1	0	59	1	1	1	1	1	95	1	1	1	1	1	95	2	3	3	1	3	3	3	3	3	3	3	3	3	3	3	3	3	0	9	3	3	3	3	3	4	9	3	1	1	1	1	1	100	2
200536	1	0	70	4	2	4	4	2	70	4	2	3	4	2	70	2	3	1	1	2	3	3	1	2	3	3	3	3	3	3	2	2	1	8	2	3	3	2	2	4	8	3	4	2	4	4	3	30	2
200537	1	1	80	3	1	1	2	1		2	1	1	2	1	88	3	3	3	1	3	3	3	3	3	3	3	3	3	3	3	3	3	0	8	3	3	3	3	2	2	8	2	2	1	1	2	2	78	4
200538	1	1	60	1	1	1	2	2	80	1	1	1	1	2	81	3	3	2	1	3	3	3	3	3	3	3	3	3	3	3	3	3	1	9	3	3	3	3	3	4	9	3	1	1	1	1	2	80	3
200539	1	0	71	2	1	2	2	1	65	2	1	1	2	1	69	3	2	3	1	3	3	3	3	3	3	3	3	3	3	3	3	3	0	8	3	3	3	3	3	2	8	2	2	1	1	2	1	75	3
200540	1	0	59	1	1	1	1	1	90	1	1	1	1	1	86	2	3	3	1	3	3	3	3	2	3	3	3	3	2	3	2	3	1	8	3	2	2	3	3	4	8	2							3
200541	1	1	72	3	1	1	3	2	80	3	1	2	2	2	90	3	3	3	1	3	3	3	3	3	3	3	3	3	2	3	3	2	0	9	3	3	3	3	3	4	8	3	3	1	3	3	2	85	3
200542	1	0	68	1	1	1	2	1	80	1	1	1	2	2	80	2	3	3	1	2	3	3	3	3	3	3	3	3	3	3	3	3	0	9	3	3	3	3	3	3	9	3	1	1	3	1	2	70	3
200543	1	0	58	2	1	4	4	2	50	3	2	3	4	1	50	2	2	3	0	3	3	3	3	3	3	3	3	3	3	3	3	3	0	10	3	3	3	3	3	4	10	3							4
200544	1	0	59	3	1	3	3	2	70	3	2	2	3	2	80	1	3	2	0	3	3	3	3	3	3	3	3	3	3	3	3	3	0	10	3	3	3	3	3	3	10	3	2	1	2	3	1	70	5
200545	1	1	60	2	1	1	2	1	80	2	1	1	2	1	75	1	3	3	1	3	3	3	3	3	3		3	3	2	2	3	3	0	7	2	2	3	3	2	2	6	1	2	1	1	2	1	70	4
200546	1	0	60	1	1	1	1	1	90	1	1	1	1	1	90	1	2	3	0	3	3	3	3	3	3	3	3	3	3	3	3	3	1	9	3	3	3	3	3	3	9	3	1	1	1	1	1	90	3
200547	1	0	55	1	1	1	2	3	80	1	1	2	2	1	80	2	3	3	0	3	3	3	3	2	2	3	3	3	3	3	3	2	0	10	3	3	2	3	3		10	3	2	1	2	2	1	80	2
200548	1	0	60	1	1	1	2	1	65	1	1	1	1	1	80	2	3	3	0	3	3	2	3	3	3	3	3	3	3	3	3	3	0	8	3	3	3	3	3	3	8	3	2	2	3	1	1	72	3
200549	1	1	72	2	1	1	3	2	55	3	1	2	3	2	50	3	3	3	0	3	3	3	3	3	3	3	3	3	3	3	3	3	1	10	3	3	3	3	3	3	10	3	2	2	3	3	2	50	3
200550	1	1	62	3	2	3	3	1	50	3	2	2	3	2	50	2	1	3	1	3	3	2	3	2	2	3	2	3	2	2	2	2	1	8	2	2	2	2	3	2	8	2	2	1	3	3	2	40
200551	1	1	49	1	1	2	1	1	55	1	1	3	2	2	50	3	2	3	1	2	2	1	1	2	2	3	3	3	3	3	2	3	1	7	3	3	2	3	0	4	7	3							4
200552	1	1	77	1	1	1	1	1	74	1	1	1	2	1	79	2	3	2	1	3	3	3	3	3	3	3	3	3	3	3	3	3	0	8	3	3	3	3	3	2	8	3	1	1	1	1	1	80	4
200553	1	0	63	3	1	2	2	1	68	3	1	2	2	1	61	3	0	3	0	3	3	3	3	3	3	3	3	3	3	3	3	3	0	9	3	3	3	3	3	0	10	3	2	1	1	2	1	65	3
200554	1	1	57	1	1	1	2	1	70	1	1	1	1	1	95	3	0	3	1	3	3	3	3	2	3	3	3	3	3	3	3	3	2	8	3	3	2	3	3	4	8	3	3	1	2	2	1	70	4
200558	0	0	70	3	1	2	2	1	75	2	1	2	2	1	80	1	3	3	1	3	3	3	3	2	2	2	2	3	3	3	2	2	1	7	2	1	1	1	1	1	4	1	2	1	2	2	1	80	3
200562	0	0	69	1	1	1	1	1	70	2	1	1	1	1	70		3	3	3	2	3	3	2	3	3	3	3	3	3	3	3	3	1	7	2	3	3	3	3	4	8	2	1	1	1	1	1	80	3
200565	0	1	65	1	1	1	1	1	86	1	1	1	1	1	85	1	3	3	1	2	3	3	1	0	2	2	2	3	2	2	2	2	1	7	2	2	1	1	1	4	6	1	1	1	1	2	2	75	3
200567	0	0	53	1	1	1	1	1	82	1	1	1	2	1	82	3	0	3	0	3	3	3	2	2	3	3	3	3	3	3	3	3	1	9	3	3	3	3	3	4	9	3	1	1	1	1	1		2
200570	1	0	57	2	1	1	2	3	60	2	1	2	2	3	60	2	3	2	1	2	3	3	3	3	3	3	2	2	3	2	2	2		7	2	2	2	2	3	4	8	2							2
200571	1	0	52	3	1	2	3	1	60																																								3
200572	1	1	47	3	1	3	2	1	50																																								3
200573	1	0	69	1	1	1	1	1	80	1	1	1	1	1	80	2	3	2	2	3	3	3	3	3	3	3	3	3	3	3	3	3	1	10	3	3	2	3	3	4	10	3	1	1	1	1	1	80	4
200574	1	0	70	2	1	2	2	2	70	2	1	2	2	2	70	2	2	3	1	3	3	3	3	3	3	3	3	3	3	3	3	3	1	10	3	3	3	3	2	3	9	3	2	1	2	2	2	70	1
200575	1	0	57	1	1	1	2	4	74	1	1	2	2	3	74	3	2	3	1	3	3	3	3	3	3	3	3	3	3	3	3	3		9	3	3	3	3	2	4	9	2	1	1	1	2	2	80	4
200576	1	0	45	1	1	1	3	1	70	1	1	1	3	1	70	3	2	3	0	2	3	3	2	2	2	2	2	3	3	2	3	3	1	8	2	2	2	3	2	2	7	2	1	1	2	2	1	70	3
200577	1	1	46	4	5	4	3	5	40																																								3
200579	0	1	67	3	1	1	2	1	80	3	1	1	2	1	80	2	3	3	0	3	3	3	1	1	3	3	3	3	3	3	3	3	1	8	3	3	3	3	3	4	9	3	3	1	1	2	1	80	4
200580	0	1	58	2	1	2	3	1	83	1	1	1	2	1	90	2	3	3	0	3	3	3	3	3	3	3	3	3	3	3	3	3	1	8	3	3	3	3	3	3	7	3	1	1	1	2	2		3
200581	1	1	52	1	1	1	1	1	95	1	1	1	1	1	90	2	3	3	0	3	3	3	3	2	3	3	3	3	3	3	3	3	0	10	3	3	2	3	3	4	9	3	1	1	1	1	1	90	3
200582	1	1	57	2	1	2	2	1	65	2	1	2	1	1	70	3	2	3	0	3	3	3	3	3	3	3	3	2	3	3	3	3	1	9	3	3	3	3	3	4	9	3	1	1	2	2	1	75	1
200583	1	0	55	4	2	3	4	4	40	4	2	4	4	4	60	2	3	2	1	2	3	3	3	3	3	3	3	3	3	3	3	3	0	8	3	3	3	2	3	2	10	3	4	2	4	4	4	40	3
200584	1	1	46	1	1	2	2	1																																									4
200585	1	1	82	3	1	2	2	1	65	2	2	2	2	2	55	1	3	3	1	3	3	3	3	2	3	3	3	2	2	2	2	3	0	8	3	3	3	3	3	3	8	3	3	1	2	2	1	60	4
200586	1	0	55	3	1	2	3	2	70	2	1	2	2	1	80	2	3	3	0	3	3	3	3	3	3	3	3	3	3	3	3	3	0	9	3	3	3	3	3	4	9	3	2	1	2	2	2	70	4
200589	0	0	78	2	1	3	3	2	80	1	1	2	2	2	70	1	0	1	3	3	3	3	1	3	3	3	3	3	3	3	3	3	2	8	2	3	3	3	2	0	9	3							4
200591	0	1	62	2	1	2	2	1	70	1	1	2	2	1	70			3	0	3	3	3	3		3	3	3	3	2	2	2	3	1	8	2	3		3	3	4	8	3	2	1	2	2	1		4
200595	0	1	34	1	1	1	1	1	80	1	1	1	1	1	90	2	3	3	0	3	2	3	2	3	3	3	3	3	3	3	3	3	1	9	2	3	3	3		4	9	3							4
200597	0	1	84	3	2	3	3	3	60	3	2	3	2	4	40	2	2	3	0	1	3	3	2	2	3	3	3	3	3	2	2	3	1	7	3	3	2	2	3	3	8	2							2
200598	0	1	64	1	1	1	1	3	80	1	1	2	1	2	78	1	2	3	0	2	2	2	2	1	2	2	2	2	2	2	2	2	2	8	2	3	2	2	2	2	8	2	1	1	1	1	2	80	4
200599	0	1	55	1	1	1	2	1	80	1	1	1	2	1	82	2	2	3	1	2	2	2	2	2	2	2	2	3	3	2	2	2	1	8	2	2	2	1	2	4	7	2	2	1	2	3	2	75	3
200601	0	1	61	2	1	2	3	2	45	2	1	2	3	2	55	2	3	3	2	3	2	2	1	3	3	3	3	3	3	3	3	3	1	8	3	3	3	3	3	3	9	3	2	1	1	2	1	75	3
200604	0	1	67	1	1	1	1	1	90	1	1	1	2	1	85	1	3	3	0	3	3	3	2	3	3	3	3	3	3	3	3	3	0	8	3	3	3	3	3		8	3	2	1	1	2	1	85	4
200609	0	0	69	1	1	2	1	3	60	1	1	2	2	2	65	1	3	3	1	3	3	3	3	3	3	3	3	3	3	3	3	3	0	9	3	3	3	3	3	4	10	3	2	1	1	3	1	80	3
200610	0	1	69	3	1	2	1	1	70	2	1	1	1	1	72	1	3	3	0	2	2	3	2	3	3	3	3	3	3	3	3	3	1	8	2	3	3	3	3	4	9	3	2	1	3	2	1	70	3
200612	0	1	59	1	1	1	3	3	60	1	1	2	3	3	50	2	2	3	1	2	2	2	2	2	2	2	2	2	2	2	2	2	2	7	2	1	2	1	2	4	6	1	1	1	2	2	2	77	3
200615	1	0	50	1	1	1	2	1	80	1	1	1	2	1	80	0	3	3	0	3	3	3	3	2	3	3	3	3	3	3	3	3	1	8	3	3	2	3	3	2	8	2	1	1	1	1	1	90	4
200616	1	1	63	1	1	1	1	1	99	1	1	1	1	1	99	1	3	3	0	3	3	3	3	2	3	3	3	3	3	3	3	3	0	9	3	3	3	3	3	4	8	2	1	1	1	1	1	85	3
200617	1	0	59	1	1	1	2	2	60	2	1	2	2	2	63	1	3	1	0	3	3	3	2	2	3	3	3	3	3	3	3	3	0	9	3	3	3	2	3	3	8	3	1	1	1	2	2	65	1
200618	1	0	61	2	1	1	3	1	80	3	1	1	3	1	70	1	3	3	1	3	3	3	3	3	3	3	3	3	3	3	3	3	0	10	3	3	1	3	3	3	10	3	1	1	1	3	1	80	4
200619	1	1	40	2	1	2	4	1	65	2	1	2	2	1	65	1	3	3	1	3	3	3	3	3	3	3	3	3	3	3	3	3	1	9	3	3	3	3	3	4	9	3							3
200620	1	1	72	3	2	2	3	2	50	3	1	2	3	2	70	1	3	3	0	3	3	3	3	3	3	3	3	3	3	3	3	3	0	10	3	3	3	3	3	3	10	3	3	1	2	3	1	60	4
200621	1	0	35	1	1	2	3	2	55	1	1	3	3	1	70	2	2	3	3	3	2	3	3	3	3	3	3	3	3	3	3	3	0	8	3	3	3	3	3	4	8	3							4
200622	1	0	72	2	1	1	2	1	70	1	1	1	2	1	75	1	3	3	0	3	3	3	3	3	3	3	3	3	3	3	3	3	0	9	3	3	3	3	3	4	9	3	1	1	1	2	1	75	2
200623	1	1	56	1	1	1	2	1	80	1	1	1	2	1	80	1	1	3	1	3	3	3	3	2	3	3	3	3	3	3	3	3	2	9	3	3	2	3	2	4	9	3	2	1	1	2	1	80	3
200624	1	1	62	1	1	1	1	1	80	1	1	1	1	1	80	0	3	3	0	3	3	3	3	3	3	3	3	3	2	2	2	2	1	8	2	3	2	2	2	1	7	2	1	1	1	2	1	75	3
200625	1	1	48	1	1	3	2	1	70	1	1	2	2	1	70	0	3	3	0	3	3	3	3	3	3	3	3	3	3	3	3	3	1	9	3	3	3	3	3	3	9	3	1	1	2	2	2	75	1
200626	1	1	37	1	1	3	3	4	40	1	1	2	2	2	70	1	2	3	0	3	3	2	2	2	3	3	2	3	3	2	2	3	1	8	2	2	3	3	2	4	7	2	1	1	1	1	1	75	3
200627	0	1	64	3	1	3	3	1	70	3	1	2	3	1	70	1	3	3	2	2	2	3	3	3	3	3	3	3	3	3	3	3	0	8	3	3	3	3	3	4	10	3	3	1	3	3	1	75
200628	0	1	53	1	2	1	2	1	80	1	2	1	2	1	85	3	0	3	0	2	3	3	3	3	3	3	3	3	3	3	3	3	1	8	2	3	2	3	3	2	8	2	1	2	2	1	1	80	3
200630	0	1	71	3	1	2	2	3	70	4	1	1	2	3	65	2	3	3	1	3	3	3	1	3	3	3	3	3	3	3	3	3	1	8	3	3	3	3	3	4	8	3	3	2	2	3	2	60	3
200631	0	0	79	3	1	3	4	4	50	4	2	3	4	4	40	2	2	3	1	1	3	3	1	1	0	0	0	0	0	0	0	1	2	2	0	0	0	0	0	0	1	0	4	2	4	4	3	40	4
200635	0	1	48	2	1	2	3	1	60	1	1	3	2	1	70	2	2	2	0	3	3	3	2	1	3	3	3	3	3	3	3	3	1	8	2	3	2	3	2	4	8	3	1	1	2	2	1	75	4
200636	0	1	60	1	1	1	1	1	75	1	1	1	2	1	88	1	3	3	0	3	3	3	3	0	2	2	2	3	3	3	2	3	2	8	3	2	0	3	2	2	7	2	1	1	1	1	2	0	4
200637	0	1	76	1	1	2	1	1	85	2	1	2	1	1	70	3	2	3	2		3	3	1	2	3	2	2	3	3	2	2	2	1	9	2	2	2	2	2	2	8	2	2	1	2	2	1	68	3
200638	0	1	68	1	1	1	1	1	55	1	1	1	1	1	60	3	0	3	0	2	2	3	0	3	3	3	3	3	3	3	3	3	1	7	2	3	3	3	3	3	8	3	1	1	2	3	1	65	3
200639	0	1	67	2	1	1	2	1	95	2	1	1	2	1	95	2	1	3	1	2	3	3	3	3	3	3	3	3	3	3	3	3	1	8	3	3	3	3	3	3	8	2	2	1	1	2	1	95	3
200640	0	1	36	1	1	1	2	1	65	2	1	2	2	1	68	2	2	3	0	3	3	3	1	3	3	3	3	3	3	3	3	3	1	8	2	3	3	3	3	4	10	3	1	1	2	1	1	80	2
200645	0	0	51	1	1	1	1	1	95	1	1	1	1	1	95	2	2	3	1	2	3	3	1	2	2	2	3	3	3	3	3	3	0	8	3	3	3	3	3	2	8	3	1	1	1	1	2	98	4
200647	0	0	85	4	3	4	4	1	70	4	3	4	4	1	70	1	3	3	0	0	2	3	2	3	3	2	3	3	3	3	3	3	2	7	2	3	3	3	3	4	10	3	4	3	4	4	1	65	3
200650	0	1	37	1	1	1	1	2	65	2	1	2	2	1	70	2	2	3	2	2	3	3	2	2	3	3	3	3	3	3	3	3	1	8	3	2	2	2	2	2	8	2	2	1	2	3	1	70	4
200652	0	1	58	1	1	1	1	2	90	1	1	1	2	1	70	3	0	3	0	3	3	3	2	3	3	3	3	3	3	3	3	3	1	7	3	2	3	3	3	3	9	3	1	1	1	2	1	90	3
200653	0	1	58	1	1	1	1	1	70	1	1	1	1	1	75	2	3	3	0	3	3	3	3	3	3	3	3	3	3	3	3	3	0	9	3	3	3	3	3	4	9	3	1	1	1	1	1	80	2
200655	0	0	37	1	1	1	2	1	85	1	1	2	2	1	78	1	3	3	1	2	3	3	1	3	3	2	2	3	3	3	3	3	1	8	2	3	3	3	2	2	7	2							3
200657	0	1	70	3	1	3	2	2	60	2	1	3	2	1	77	2	1	3	1	1	3	3	0	1	2	2	2	2	2	2	2	0	1	7	2	3	3	3	1	1	7	1							3
200660	0	1	51	1	1		1	1	90	1	1	1	2	1	90	2	3	1	0	3	3	3	3	3	3	3	3	3	3	3	3	3	2	8	2	2	2	3	2	4	8	2	1	1	1	1	1	80	4
200662	0	0	77	4	1	3	4	3		4	1	3	4	3	50	2	2	3	1	2	3	3	3	3	3	2	2	2	2	3	3	2	2	8	1	2	0	2	2	2									3
200665	0	0	63	2	1	1	2	2	85	2		2	2	3	68	2	3	3	0	2	3	3	3	3	3	3	3	3	3	3	3	3	1	7	2	3	3	3	3	1	8	2	2	1	1	2	1	80	4
200666	0	1	84	1	1	1	3	1	70	1	1	1	2	1	70	2	3	3	1	3	3	3	3	3	3	3	3	3	3	3	3	3	0	8	2	3	3	3	3	3	9	3	1	1	1	1	1	70	4
200667	0	0	70	3	3	3	3	4	50	3	3	3	3	4	50	3	0	3	1	1	1	1	2	1	1	1	1	1	1	1	1	1	3	6	1	1	2	2	2	0	6	1	3	3	3	4	4	55	4
200668	0	1	56	4	1	3	2	2	50	4	1	3	3	1	50	1	2	2	2	2	3	3	2	3	3	3	3	3	3	3	3	3	0	9	3	3	2	3	2	4	9	3							4
200669	0	0	76	4	3	4	4	3	20	4	4	4	4	3	30	3	3	3	1	2	3	3	3	3	3	3	3	3	3	3	3	3	0	10	3	3	3	3	3	3	10	3	4	4	5	5	1	20	4
200670	0	1	47	2	1	2	2	2	75	2	1	2	2	1	80		3	3	1	2	3	3	2	2	3	3	2	3	3	2	3	3	1	8	2	3	2	3	2	4	8	2	1	1	1	2	1	75	5
200672	0	0	62	1	1	2	3	2	45	1	1	1	1	1	80	2	2	3	1	3	3	3	2	3	3	3	3	3	3	3	3	3	1	8	3	3	3	3	3	3	8	3	2	1	1	2	1	70	3
200677	0	0	59	2	1	2	3	3	60	2	2	2	3	2	65	2	3	3	1	1	2	2	2	2	2	2	2	1	2	1	1	2	2	7	0	2	2	0	2	4	5	0	2	1	2	3	2	70	4
200678	0	1	72	3	1	3	3	1	80	2	1	2	2	1	80	2	3	3	0	3	3	3	1	3	3	3	3	3	3	3	3	3	1	9	3	3	3	3	3	4	9	3	3	2	2	2	1	90	3
200679	0	1	66	2	1	2	2	1	75	2	1	2	2	1	80	3	0	3	2	2	3	3	1	2	3	3	3	3	3	3	3	3	1	8	2	3	3	3	3	3	9	3	2	1	1	2	1	90	3
200680	0	0	58	2	1	2	4	2	60	2	1	2	4	2	72	2	0	3	0	2	3	3	1	2	3	3	3	3	3	3	3	1	0	7	2	1	2	2	3	4	7	3	2	1	2	4	2	60	3
200682	0	1	76	1	1	1	2	1	90	1	1	2	3	1	90	1	3	3	0	3	3	3	3	3	3	3	3	3	3	3	3	3	3	10	2	3	3	3	3	4	10	3	1	1	2	2	1	90	4
200683	0	1	80	3	2	2	3	2	70	4	2	1	4	3	50	1	3	3	1	2	3	3	2	2	3	3	2	2	2	3	3	3	1	8	2	2	2	3	3	4	8	2	4	3	3	3	2	50	3
200685	0	1	60	1	1	3	1	2	70	1	1	2	1	2	70	2	0	3	0	1	3	3	1	1	0	1	1	1		1	1	1	1	6	1	1	1	1	1	0	6	1	1	1	2	1	1	65	3
200687	0	0	55	3	1	3	3	3	60	3	1	3	3	3	70	2	3	3	1	2	3	3	3		3	3	2	3	3	3	3	2		8	2	2	3	3	2	3	8	2	3	1	3	2	3	70	4
200689	0	0	20	1	1	1	1	1	80	1	1	1	1	1	80	2	3	3	0	3	3	3	2	2	3	3	3	3	3	3	3	3	1	8	3	2	2	3	3	4	8	3							4
200691	0	0	66	4	2	4	1	1	70	4	3	4	1	1		1	2	3	1	3	3													8	3	3	2	3	3	3	9	3							3
200692	0	0	59	2	1	3	3	1	60	2	1	3	3	2	65	1	2	3	1	3	3	3	3	2	3	3	2	3	3	3	3	3	1	8	2	3	2	2	3	3	8	3	3	1	2	3	1	60	4
200694	0	1	57	1	1	1	1	1	75	1	1	1	1	1	80	2	2	3	1	3	2	3	1	2	3	3	3	3	3	3	3	3	1	8	3	3	3	3	2	4	8	3	1	1	1	1	1	90	3
200696	0	1	62	1	1	1	2	2	70	1	1	1	1	2	75	2	2	2	0	2	3	3	3	3	3	3	3	3	3	3	3	3	1	8	2	3	3	3	3	3	9	3	1	1	2	1	2	75	3
200697	0	0	71	1	1	1	3	1	75	1	1	1	2	2	75	3	3	3	0	3	3	3	3	3	3	3	3	3	3	3	3	3	1	9	3	3	3	2	3	4	8	3	1	1	1	2	2	80	3
200698	0	0	54	2	1	2	2	2	60	1	1	2	2	1	75	0	3	3	2	2	2	2	0	2	2	2	2	2	2	2	3	2	1	7	2	2	2	2	2	0	6	1	2	1	2	3	1	65	3
200699	0	0	51	1	1	1	2	1	80	1	1	1	2	1	90	1	2	3	0	2	2	3	2	3	3	3	3	3	3	3	3	3	1	7	2	3	3	3	3	3	8	3	1	1	1	2	1	80	4
200702	0	0	27	1	1	1	1	1	85	1	1	1	1	1	85	0	3	3	0	3	3	2	2	1	3	3	3	3	3	3	3	3	1	8	2	2	1	3	2	4	8	2	1	1	1	1	1	85	3
200703	0	1	71	1	1	1	1	1	80																																		1	1	1	1	1	95	3
200704	0	0	45	1	1	1	1	1	85	1	1	1	1	1	90	1	3	3	2	3	3	3	2	2	3	3	3	3	3	3	3	2	1	9	3	3	2	3	2	4	9	3	1	1	1	1	1	90
200706	0	0	60	3	1	1	3	2	95	3	1	2	2	2	80	2	3	3	0	3	3	3	2	3	3	3	3	3	3	3	3	3	1	8	2	3	2	3	3	3	9	3	4	3	4	4	2	20	2
200707	0	1	84	2	1	2	2	1	58	1	1	2	2	1	75	1	3	3	0	3	3	3	3	2	3	3	3	3	2	3	3	3	1	9	3	3	2	3	2	4	9	3	1	1	2	1	1	78	3
200709	0	0	69	1	1	2	4	1	85	1	1	2	4	1	85	1	3	3	0	2	3	3	1	0	3	3	3	3	3	3	3		1	8	3	3	2	3	3	3	8	3	1	1	1	2	1	79	4
200711	0	0	55	2	3	3	3	1	30	1	2	2	2	1	75	1	3	3	0	3	3	3	3	3	3	3	3	3	3	3	3	3	1	7	2	3	3	3	3	4	8	2	2	2	2	2	1		3
200714	0	1	67	1	1	1	1	2	90	1	1	1	1	2	90	1	3	3	1	3	3	3	2	3	3	3	3	3	3	3	3	3	1	9	3	2	3	3	3	3	8	3	1	1	1	2	2	95	4
200715	0	0	53	2	1	2	2	1	75	2	1	1	2	2	80	1	1	3	0	3	3	3	1	2	3	3	3	3	3	3	3	3	1	8	2	3	2	3	2	2	8	2	2	1	1	2	1	80	3
200718	0	0	77	2	1	2	2	1	85	2	1	1	2	1	80	1	3	3	1	3	3	3	3	3	3	3	3	3	3	3	3	3	0	10	3	3	3	3	3	3	10	3	2	1	4	3	4	30	2
200719	0	1	56	4	2	5	5	1	30	4	3	4	5	1	20	3	0	3	1	2	3	3	2	3	3	3	3	3	3	3	3	3	0	9	3	3	3	3	3	3	10	3	1	1	1	2	1	90	3
200721	0	0	61	1	1	1	2	2	90	1	1	1	2	1	89	1	3	3	0	3	3	3	3	3	3	3	3	3	3	3	3	3	1	9	3	1	3	3	2	4	8	3	1	1	1	2	2	95	5
200723	0	1	67	1	1	1	1	1	85	1	1	1	2	1	80	0	3	3	0	3	3	3	3	3	3	3	3	3	3	3	3	3	1	8	3	3	3	3	3	3	8	3	1	1	1	1	1	85	3
200727	0	0	34	1	1	1	1	1	95																																								2
200728	0	0	78	2	3	4	3	1		4	2	3	3	1		3	2	3	2	3	3		3	3	3	3	3	3	3	3	3	3	0	10	3	3	3	3	3	4	10	3							2
200730	0	1	63	1	1	1	1	1	85	2	1	1	2	2	80	3	3	3	0	3	3	3	3	3	3	3	3	3	3	3	3	3	1	9	3	3	3	3	3	3	9	3	2	1	3	1	2	70	4
200731	0	0	75	2	1	1	2	1	40																																		3	1	3	2	1	35	3
200732	0	1	63	1	1	1	1	2	70	1	1	1	1	2	75	1	2	3	0	3	3	3	3	2	2	3	3	3	3	1	2	3	2	7	2	2	1	1	0	0			1	1	2	2	1	80	4
200733	0	1	63	2	2	3	2	2	85	2	1	2	2	1	90	1	3	3	0	3	3	3	3	3	3	3	3	3	3	3	3	3	1	9	3	3	3	3	3	4	9	3	1	1	2	1	1	90	3
200734	0	0	47	1	1	1	1	1	85	1	1	1	1	1	85	2	3	3	0	2	2	3	2	2	3	2	3	2	2	2	3	3	1	8	2	3	3	2	3	2	7	1	1	1	1	1	1	85	3
200735	0	1	57	1	1	2	3	1	80	1	1	3	3	1	60	1	3	3	0	3	3	3	3	3	3	3	3	3	3	3	3	2	0	9	3	3	3	3	3	3	9	3	2	2	2	2	1	65	3
200738	0	1	74	1	1	1	1	1	100	1	1	1	1	1	100	1	0	3		3	3	3	3	3	3	3	3	3	3	3	3	3	0	10	3	3	3	3	3	3	10	3	1	1	1	1	1	100	3
200739	0	0	62	1	1	1	1	1	95	1	1	1	1	1	90	0	3	3	0	3	3	3	3	3	3	3	3	3	3	3	3	3	0	8	3	3	3	3	3		10	3	1	1	1	1	1	85	1
200740	0	1	75	1	1	1	2	2	80	1	1	1	2	2	80	2	3	3	1	3	3	3	3	3	3	3	3	3	3	3	3	3	2	8	3	3	3	3	3	4	8	3	1	1	1	2	1	70	3
200744	0	1	66	4	2	3	3	2	70																																		3	2	2	3	2	60	2
200745	0	1	68	3	1	2	2	2	80	3	1	2	2	2	70	2	3	3	1	3	3	3	3	2	2	3	3	3		3	3	3	1	9	3	3	3	2	3	3	9	3	3	1	2	3	2	60	4
200746	0	1	57	2	2	3	3	1	40	3	2	3	3	1	45	3	0	3	1	3	2	1	2	0	1	0	1	2	2	1	2	2	2	5	1	1	0	2		0	6	1							3
200747	0	0	50	1	1	1	2	1	75																																		1	1	1	1	1	50	4
200750	0	0	57	1	1	2	2	3	60	2	1	2	3	1	50	3	0	3	1	2	3	3	3	3	3	3	2	3	2	3	3	3	1	7	2	2	3	2	2	4	7	2	1	1	1	3	1	70	3
200752	0	0	70	2	1	1	2	1	82	1	1	1	2	1	80	2	3	3	1	3	3	3	3	3	3	3	3	3	3	3	3	3	0	9	3	3	3	3	3	4	9	3	1	1	1	2	1	80	4
200755	0	1	55	3	1	2	3	1	64	2	1	2	2	1	65	2	2	3	0	2	2	2	1	2	2	2	2	2	2	2	2	2	1	8	2	2	2	2	2	1	7	2	2	1	2	2	1	75	3
200756	0	1	53	2	1	1	3	1	70	2	1	1	3	2	75	1	2	3	1	2	3	2	3	3	3	3	2	2	3	3	3	3	1	7	3	3	3	3	3	4	8	3	3	1	1	3	2	65	3
200757	0	1	78	1	1	1	2	1	70	1	1	1	2	1	71	2	3	3	0	3	3	3	3	3	3	3	3	3	3	3	3	3	1	8	3	3	3	3	3	3	9	3	1	1	1	1	1	85	4
200760	0	1	70	1	1	1	2	2	70	1	1	1	1	1	75	1	3	3	1	2	2	2	2	3	3	3	2	2	3	3	2	2	1	8	3	3	2	2	2	2	8	2		1	1	2	1	75	3
200763	0	0	77	3	1	3	4	4	40	3	1	2	3	3	40	3	3	3	1	2	3	3	2	3	3	2	3	3	3	2	3	3	1	6	3	3	3	3	2	2	8	3	4	1	2	4	5	50	3
200765	0	1	54	1	1	2	2	2	90	2	1	2	3	1	90	2	1	3	1	1	3	3	0	3	3	3	3	3	3	2	3	3	1	8	2	2	3	2	2	0	7	2	1	1	2	2	2	95	4
200766	0	1	72	2	1	1	2	1	75	1	1	1	2	1	85	1	3	3	0	3	3	3	3	3	3	3	3	3	3	3	3	3	0	9	3	3	3	3	3	4	9	3	1	1	1	2	1	80	3
200767	0	0	67	1	1	1	1	1	80	1	1	2	2	1	75																			9	3	3	3	3	3	3	9	3	1	1	2	2	1	80	3
200768	0	1	71	1	1	1	2	1	90	1	1	1	2	1	90	2	3	3	1	3	3	3	2	3	3	3	3	3	3	3	3	3	0	9	3	3	3	3	3	4	9	3	1	1	1	1	1	90	3
200769	0	1	70	1	1	1	2	1	75	1	1	1	2	1	75	2	3	3	1	3	3	3	3	3	3	3	3		3	3	3	3	0	10	3	3	3	3	3	4	10	3	1	1	1	2	1	75	2
200770	0	0	69	3	1	3	3	1	60	3	1	2	3	1	60	2	3	3	1	3	3	3	2	2	3	3	3	3	3	3	3	3	1	10	2	3	2	3	2	3	10	3	2	1	2	3	1	50	3
200771	0	0	66	4	4	2	3	1	80	4	3	4	3	1	60	2	2	3	1	1	3	2	2	3	3	3	3	3	3	3	3	3	1	6	2	3	3	3	3	0	10	3	3	2	3	3	1	60	4
200774	0	1	70	2	1	2	2	2	65	2	1	2	2	2	65	2	3	3	0	3	3	3	3	3	3	3	3	3	2	3	3	3	1	9	3	3	3	3	3	4	9	3	3	1	2	2	1	70	4
200779	0	0	68	3	1	2	3	1	55	3	1	3	2	1	50	2	3	3	2	3	3	2	3	2	3	3	3	3	3	3	2	2	1	9	2	3	2	2	2	2	10	3	3	1	2	3	1	70	3
200781	0	1	69	2	1	2	3	2	60	2	1	2	3	2	60	1	3	3	1	3	3	3	2	2	3	3	3	3	3	3	3	3	0	8	3	3	3	3	3	2	9	3	2	1	3	3	2	45	4
200783	0	1	82	3	3	4	3	2	50																																		2	1	3	1	1	100	4
200786	0	0	60	1	1	1	3	1	70																																								4
200787	0	1	54	3	1	3	3	2	60	3	1	2	3	1	63	1	2	3	0	3	3	3	3	3	3	3	3	3	3	3	3	3	1	8	2	3	3	3	2	3	8	2							3
200789	0	1	53	1	1	3	2	2	50	2	1	2	1	3	60	2	2	2	0	2	3	3	2	1	3	3	3	3	3	3	2	2	0	8	2	3	2	3	2	4	9	3	2	1	3	2	3	45	3
200790	0	1	62	1	1	2	1	1	70	1	1	1	1	1	70	1	3	3	1	3	3	3	2	3	3	3	3	3	3	3	3	3	1	8	3	3	3	3	3	4	9	3	1	1	1	1	1	70	4
200791	0	1	56	3	1	3	3	2	80	3	1	2	3	2	80	1	3	3	0	2	3	3	3	3	3	3	3	3	3	3	3	3	1	8	2	3	2	3	3	4	9	3	3	1	3	3	2	75	4
200792	0	1	88	4	2	3	4	1	10	4	3	3	3	1	70	1	3	3	1	3	3	3	3	3	3	3	3	3	3	3	3	3	0	8	3	3	3	3	3	4	10	3	4	4	4	4	1	8	4
200794	0	1	58	1	1	3	3	2	50	1	1	3	3	1	55	2	2	3	0	2	3	3	2	3	3	3	3	3	3	3	3	3	1	8	2	3	3	3	3	2	8	3							5
200795	0	1	65	2	1	1	3	1	50	1	1	1	2	1	70	2	3	3	1	3	3	3	2	3	3	3	3	3	3	3	3	3	0	9	3	3	3	3	3	4	9	3	1	1	2	2	1	60	4
200797	0	1	70	1	1	1	3	3	75	1	1	1	1	1	75	2	3	3	0	3	3	3	3	3	3	3	3	3	3	3	3	3	1	10	3	3	3	3	3	4	10	3	1	1	1	3	3	65	3
200799	0	0	52	2	1	2	3	1	80	2	1	2	2	1	80	2	3	3	0	3	3	3	3	3	3	3	2	3	2	3	3	3	1	8	2	3	3	3	3	3	8	2	1	1	1	1	1	75	3
200800	0	1	67	4	2	3	3	1	50	3	2	3	3	1	50	1	2		3	3	3	2	1	3	3	2	3	2	3	3	1	1	2	7	2	2	3	1	0	0	5	0	3	2	3	3	1	60	3
200803	0	1	70	2	1	1	1	1	85	2	1	1	2	1	90	1	3	3	0	2	3	3	2	3	3	3	3	3	3	3	3	3	0	9	3	3	3	3	3	4	9	3	1	1	1	1	1	90	5
200804	0	1	76	2	1	2	2	1	70	2	1	2	3	1	60	3	3	3	0	3	3	3	1		3	3	3	3	3	3	3	3		8	3	3		3		4	8	3	2	2	3	3	2	60	2
200805	0	1	65	2	2	2	2	1	75	1	1	1	3	1	70	3	1	3	2	1	3	3	3	3	3	3	3	3	3	3	3	3	0	8	3	3	3	3	3	3	9	3	2	1	2	2	1	80	3
200806	0	1	70	2	1	1	2	1	70	2	1	2	2	1	70		3	3	0	3	3	3	3	3	3	3	3	3	3	3	3	3	0	10	3	3	3	3	3	3	10	3	2	1	2	2	1	70	3
200807	0	0	63	1	1	2	4	2	60	2	1	2	4	2	70	3	3	3	0	3	3	3	3	3	3	3	3	3	3	3	3	3	0	10	3	3	3	3	3	3	10	3	3	1	3	3	2	60	4
200808	0	1	72	3	1	3	3	1	30	2	1	1	3	1	70	1	3	3	1	3	3	3	3	3	3	3	3	3	3	3	3	3	0	9	3	3	3	3	3	3	9	3	2	1	2	3	2	60	4
200811	0	1	59	1	1	1	2	1	85	1	1	1	2	1	80	2	3	3	0	3	3	3	3	3	3	3	3	3	3	3	3	3	0	9	3	3	3	3	3	4	9	3	1	1	1	2	1	85	3
200812	0	0	70	2	1	1	2	2	50	2	1	1	2	2	60	2	3	3	1	3	3	3	3	3	3	3	3	3	3	3	3	3	1	8	2	3	3	3	3	2	8	3	2	1	2	2	2	60	3
200813	0	1	35	1	1	1	1	1	90																																		1	1	1	1	1	90	4
200814	0	0	82	2	1	1	2	1	80	2	2	2	1	2	68	2	2	3	1	3	3	3	0	1	3	3	3	3	3	3	3	3	1	10	3	3	3	2	3	2	10	3	2	1	2	3	2	49	2
200815	0	1	47	1	1	1	1	1		1	1	1	1	1	80	2	3	3	0	1	3	3		3	3	2	2	3	3	3	3	2	1	8	3	2	3	3	3	0	8		1	1	1	2	2		4
200817	0	1	77	1	1	1	2	1	90	1	1	1	2	1	90	2	3	3	0	3	3	3	3	3	3	3	3	3	3	3	3	3	1	9	3	3	3	3	3	4	10	3	1	1	1	2	2	90	3
200818	0	0	83	4	2	4	4		30	4	3	4	3					2		3	2	3	2	2	1	2	2						1	8		2		2		1	8		3	3	3	3	3	60	2
200819	0	1	33	1	1	1	1	1	90	1	1	1	1	2	80	2	2	3	1	1	3	0	2	0	1	1	1	1	2	2	1	2	2	6	1	1	0	1	1	4	5	0							4
200820	0	1	70	3	1	2	2	1	65	3	1	2	3	1	60	0	3	3	0	3	3	3	2	3	3	2	3	3	3	3	3	2	1	9	3	3	3	3	3	4	9	3	1	1	1	1	1	80	3
200821	0	0	55	1	1	2	3	2	55	1	1	3	3	3	50	2	2	3	1	2	3	3	2	1	2	3	2	3	2	3	3	3	1	8	3	3	2	2	2	1	7	2	1	1	3	3	2	63	3
200823	0	0	75	2	1	1	2	1	85	1	1	1	1	1	90	3	3	3	1	3	3	3	3	3	3	3	3	3	3	3	3	3	1	9	3	3	3	3	3	3	9	3	2	1	1	2	1	80	4
200824	0	0	68	3	1	4	3	3	48	3	1	3	2	3	60	3	2	3	0	3	3	3	3	3	3	3	3	3	3	3	3	3	1	10	3	3	3	3	3	4	10	3	1	1	4	1	3	70	3
200826	0	1	64	1	1	1	2	1	95	1	1	1	1	1	95	2	3	3	0	2	3	3	2	3	3	3	3	3	3	3	3	3	1	8	2	3	3	3	3	4	8	2	1	1	1	2	1	95	4
200827	0	0	63	1	1	3	3	2	61	1	1	1	2	1	70	2	2	3	0	1	3	3	1	1	2	2	3	1	2	2	2	3	1	7	2	3	2	2	2	2	8	2	1	1	1	2	2	70	2
200829	0	1	91	3	1	2	2	2	68	3	1	2	2	1	74	3	2	3	2	2	3	3	2	3	3	3	3	3	3	3	2	3	1	7	2	3	3	3	3	3	8	3	2	1	3	1	1	75	4
200831	0	1	73	3	1	2	2	1	85	2	1	1	2	1	85	1	3	3	1	3	3	3	3	3	3	3	3	3	3	3	3	3	0	9	3	3	3	3	3	3	9	3	2	1	2	2	1	90	4
200832	0	0	79	4	5	5	3	5	50	4	4	3	3	5	70	2	1	3	2	3	3	3	3	3	3	3	3	3	3	3	3	3	0	10	3	3	2		3	3	10	3	4	4	4	3	4	80	3
200834	0	1	63	1	1	1	1	1	80	1	1	1	1	1	85	2	2	3	0	3	3	3	3	3	3	3	3	3	3	3	3	3	1	8	2	3	3	3	3	3	8	3	1	1	1	1	1	80	4
200835	0	1	82	3	1	2	3	1	65	3	1	1	3	1	65	1	3	3	3	3	3	3	3	2	3	3	3	3	3	2	3	3	0	9	2	3	3	3	2	4	10	3	3	1	2	3	1	70	2
200838	0	0	58	1	1	1	3	2	90	1	1	1	2	1	85	2	2	3	0	2	3	3	3	3	3	3	3	3	3	3	3	3	0	10	3	3	3	3	3	4	10	3	1	1	1	1	1	100	3
200839	0	1	64	3	1	2	2	1	64	4	1	2	3	2	60	2	2	3	0	3	3	3	3	2	3	3	3	3	3	3	3	3	0	9	3	2	2	3	2	2	9	3	4	2	3	4	2	45	3
200840	0	0	56	4	1	4	4	4	45	3	3	3	3	3	55	2	3	3	1	2	3	3	3	3	3	3	3	3	3	3	3	3	0	10	3	3	3	3	3	3	10	3	2	1	3	3	4	70	4
200844	0	0	56	2	2	3	3	1	45	3	3	3	3	1	60	2	3	3	0	3	3	3	1	1	3	3	3	2	2	2	2	3	1	7	0	2	1		2	2			3	2	3	2	1	65
200845	0	0	80	1	1	2	2		75	1	1	2	2	1	75	2	2	3	1	0	3	3	3	3	3	3	3	3	3	3	3	3	1	6	0	3	3	3	3	3	7	2	1	5	2	2	1	80	4
200846	0	1	55	1	1	1	1	1	92	1	1	1	1	1	90	2	3	3	0	3	3	3	3	3	3	3	3	3	3	3	3	3	0	10	3	3	3	3	3	3	10	3	1	1	1	1	1	90	3
200847	0	0	66	4	2	3	4	2	50	4	2	3	4	3	40	1	3	3	1	2	3	3	3	3	3	3	3	3	3	3	3	3	0	10	3	3	3	3	2	4	10	3		2	4	4	3	30	2
200848	0	1	60	1	1	3	4	1	60	3	1	4	4	1	55	2	3	3	0	3	3	3	3	3	3	3	3	3	3	3	3	3	1	8	3	3	3	3	3	4	8	3							4
200849	0	1	66	3	2	3	3	3	50	3	3	3	3	2	50	2	0	3	0	3	3	3	3	3	2	3	3	3	3	3	3	3	2	9	3	3	3	2	0	0	7	2	3	2	3	3	2	55	4
200851	0	0	82	3	1	3	3	1	65	3	1	3	4	1	70	3	1	3	0	3	3	3	3	3	3	3	3	3	3	3	3	3	1	8	3	3	3	3	3	4	8	3	3	1	2	3	1	75	4
200852	0	0	71	2	1	2	3	2	80																																								3
200855	0	1	78	1	1	3	3	3	75	1	1	2	3	2	75	2	3	3	1	3	3	3	2	3	3	3	3	3	3	3	3	3	1	8	2	3	3	3	3	4	10	3	1	1	1	2	1	78	3
200856	0	1	64	1	1	1	2	1	70																																								3
200857	0	1	56	2	1	1	2	1	70	2	1	2	2	1	55	1	3	3	0	2	3	3	2	3	3	3	2	3	3	3	3	3	1	8	2	2	2	2	2	4	8	2	2	1	2	2	1	70	3
200859	0	0	75	2	1	2	3	2	70	1	1	2	2	2	60	2	3	3	0	3	3	3	3	3	3	3	3	3	3	3	3	3	1	8	3	3	3	3	3	4	9	3	2	1	2	2	2	70	4
200860	0	0	80	3	2	3	3	1	70	2	2	3	2	1	75	2	3	3	1	3	3	3	3	3	3	3	3	3	3	3	3	3	1	8	3	3	3	3	3	3	9	3	2	2	2	3	1	75	4
200861	0	0	58	1	1	1	2	3	80	1	1	1	2	2	70	2	3	3	1	3	3	3	1	3	3	3	3	3	3	3	3	3	1	9	3	3	3	3	3	4	8	3	1	1	1	1	2	80	3
200864	0	1	72	2	1	2	2	2	90	2	1	1	1	2	90	0		3	1	3	3	3	3	2	3	3	3	3	3	3	3	3	1	9	3	3	2	3	2	4	9	3	2	1	2	2	2	75	3
200865	0	1	69	3	2	3	3	2	49																																		3	3	3	2	3	50	3
200866	0	0	85	1	1	1	2	1	85	1	1	1	2	1	88	1	3	3	0	3	3	3	3	3	3	3	3	3	3	3	3	3	1	9	3	3	3	2	2	4	9	3	1	1	1	2	1	75	4
200868	0	0	71	3	1	5	2	1	50	3	1	5	3	1	50	0	3	3	3	1	3	3	0	0	3	3	3	3	3	3	3	3	0	8	2	3	3	3	3	2	7	1	3	1	4	1	1	50	2
200870	0	1	70	3	3	3	4	3	70	3	3	2	3	2	45		1	3		1	0	1	2	1		0	1	0		1	1	1	2	5	0	1	1	2	2	2	5	1	3	2	2	3	3	50	4
200873	0	0	79	1	1	2	2	2	70	1	1	2	2	1	65	2	3	3	0	3	3	3	3	1	2	2	3	3	3	3	2	3	1	10		3	2	3	3	3	9	3							4
200874	0	0	75	4	2	3	3	2	40	3	2	2	2	2	75	0	3	3	0	3	3	3	3	3	3	3	3	3	3	3	3	3	1	9	3	3	3	3	3	4	10	3	3	2	3	3	2	40	3
200876	0	1	61	2	1	4	1	2	60	1	1	1	1	1	70	2	3	3	1	3	3	3	3	3	3	3	3	3	3	3	3	3	1	8	3	3	2	3	3	4	8	3	1	1	1	1	1	80	4
200877	0	0	62	2	1	3	3	1	54	1	1	2	2	1	55	2	2	3	0	3	3	3	2	2	3	3	3	2	2	2	3	2	1	7	2	3	2	2	2	4	7	3	1	1	2	2	1	65	4
200878	0	0	60	1	1	1	2	3	70	1	1	1	2	2	72	2	2	3	0	3	3	3	3	3	3	3	3	3	3	3	3	3	2	8	3	3	3	3	3	3	9	3	1	1	1	2	3	70	5
200879	0	1	80	3	1	3	1	1	60	3	1	3	1	1	50	1	2	3	0	3	3	3	3	3	3	3	3	3	3	3	3	3	1	8	3	3	3	3		2	8	3	3	1	3	3	1	50	4
200880	0	0	79	4	1	3	4	1	50	3	1	3	3	1	60	3	0	3	1	3	3	3	3	3	3	3	3	3	3	3	3	3	1	9	3	3	3	3	2	3	9	3	3	1	3	4	1		4
200881	0	0	70	1	1	1	2	1	80	1	1	1	2	1	80	1	3	3	1	3	3	3	3	3	3	3	3	3	3	3	3	3	1	8	3	3	3	3	3	4	10	3	1	1	1	1	1	80	4
200882	0	1	62	1	1	2	3	1	85	1	1	2	2	1	70	0	2	3	3	3	3	3	3	3	3	3	3	3	3	3	3	3	1	8	3	3	3	3	3	4	9	4	2	2	3	3	2	72	3
200883	0	1	73	1	1	1	2	1	80	1	1	1	1	1	80	2	1	3	1	2	3	3	3	2	3	3	3	2	2	3	3	3	1	8	2	2	2	3	2	2	9	3	2	1	1	1	1	85	4
200884	0	0	77	2	1	2	2	1	50	2	1	2	2	1	80	3	1	3	1	3	3	3	3	2	3	3	3	3	3	3	2	2	1	10	3	3	2	3	3	4	10	3							3
200887	0	0	51	1	1	1	1	1	90	1	1	1	1	1	100	3	2		2	3	1	3	1	3	3	3	3	3	2		3	3	2	6	2	3	3	3	3	3	10	3						90	4
200888	0	0	70	1	1	1	2	1	60	2	1	2	2	1	50	2	2	3	1	2	2	2	2	1	1	1	1	2	2	2	1	0	1	8	2	0	2	1	0	0	6	1	3	1	3	3	1	65	2
200889	0	1	36	1	1	2	3	1	75	1	1	1	2	1	80	2	3	3	0	3	3	3	3	0	3	3	2	3	3	3	3	3	2	7	2	3	0	3	3	2	7	3	1	1	2	3	1	75	3
200890	0	0	76	4	3	3	1	1	60	4	1	3	2	1	70	2	3	3	0	3	3	3	0	3	3	3	3	3	3	3	3	3	1	8	3	3	3	3	3	3	8	3	2	1	2	3	1	65	3
200891	0	0	37	2	1	4	2	2	60	2	1	3	2	2	66	2	2	3	0	3	3	3	2	2	2	2	3	3	3	2	3	3	3	7	3	2	0	2	2	0	7	1	1	1	2	3	1	75	4
200893	0	0	75	4	3	3	4	3	39																																								4
200894	0	0	66	3	1	3	2	1	70	1	1	2	2	1	72	2	3	3	1	3	3	3	3	2	3	2	2	2	3	2	3	1	1	7	2	2	2	3	2	3	7	2							4
200895	0	0	61	2	1	2	2	1	95	1	1	1	2	1	95	1	3	2	1	3	3	3	1	0	3	3	3	3	3	3	3	3	1	8	2	3	0	3	3	4	9	3	1	1	1	3	1	96	4
200896	0	0	69	1	1	1	2	3		2	1	1	2	3	80	2	3	3	1	3	3	3	3	3	3	3	3	3	3	3	3	3	1	10	3	3	3	3	3	3	10	3	1	1	1	1	3	90	2
200897	0	0	44	1	1	1	2	1	90	1	1	1	1	1	90	2	3	3	0	3	3	2	3	2	3	3	3	3	3	3	2	2	0	10	3	3	3	3		4	10	3							3
200898	0	1	71	3	1	3	4	3	15	1	1	2	4	3	40	2	2	3				3	2	2	3	3	3	3	3	3	2	3	1	8	2	3	2	2	2	4	8	2	1	1	2	4	3	40	3
200899	0	1	76	4	3	4	4	1	70																																								5
200902	0	0	57	3	2	4	3	1	70																																								4
200904	0	0	27	1	1	2	2	3	80																																								4
200905	0	0	74	4	2	3	4	3	40	4	3	3	4	4	40	3	1	3	2	1	2	2	3	2	2	2	2	2	2	2	2	2	1	8	3	2	2	1	0	4	5	0							3
200907	0	1	62	2	1	2	2	1	70	1	1	2	2	1	79	1	3	3	0	3	3	3	3	3	3	3	3	3	3	3	3	2	1	9	2	3	3	3	3	3	8		1	1	3	3	1	70	5
200908	0	1	62	3	2	3	2	1	70	2	1	2	2	1	68	2	3	3	0	3	3	3	2	2	3	3	3	3	2	3	3	3	1	8	2	3	2	2	0	0	6	1	2	1	2	2	1	75	4
200909	0	1	84	3	1	3	3	1	50	3	1	3	3	1	50	2	3	3	0	3	3	3	2	3	3	3	3	3	3	3	2	2	0	8	3	3	3	2			8	3	3	1	2	3	1	50	4
200910	0	0	80	3	1	2	3	1	60	3	1	2	2	1	69	2	3	3	1	3	3	3	3	3	3	3	3	3	2	2	2	3	1	10	3	3	3	2	1	4	9	3	3	1	2	2	1	65	4
200911	0	1	78	2	1	3	1	1	60	1	1	1	2	1	80	3	0	3	3	2	2			2	3	3	3		3	3	2	2		8	3	3	2	2	2		9	3	1	1	3	3	3	50	4
200913	0	1	65	3	2	3	3	2	50	2	1	2	2	2	60	2	2	3	0	2	3	3	3	3	3	3	3	3	3	3	3	3	1	7	2	2	3	2	2	4	7	2	2	2	2	2	2	55	3
200914	0	1	60	3	3	3	4	2																																									4
200917	0	1	57	1	1	1	1	2	72	1	1	1	1	1	80	2	2	3	0	2	3	3	2	3	3	3	3	3	3	3	3	3	1	9	3	3	3	3	3	2	9	3	1	1	2	1	2	80	5
200920	0	0	58	1	1	1	1	2	90	1	1	1	1	2	90	3	2	3	1	3	3	3	3	3	3	3	3	3	3	3	3	3	0	9	3	3	3	3	2	2	10	3							2
200924	0	1	85	1	1	1	2	1	90	1	1	1	1	1	90	2	2	3	0	3	3	2	2	2	2	2	3	3	3	3	3	3	1	8	3	3	3	3	3	4	8	3	1	1	1	1	1		3
200926	0	1	80	1	1	1	1	1	90	1	1	1	1	1	90	2	3	3	1	3	3	3	3	2	3	3	3	3	3	3	2	3	1	8	3	3	3	2	2	4	8	3	1	1	1	1	1	98	2
200927	0	0	60	2	1	1	2	2	70	2	1	2	2	3		3	1	3	1	2	1	1	2	3	2	1	2	3	2	1	1	1	1	5	1	1	0	1	1	1	5	0	2	1	2	3	2	55	2
200928	0	1	47	1	1	2	1	1	85	1	1	2	1	1	90	3	1	3	2	3	3	3	3	2	3	3	3	3	3	3	3	2	1	10	3	3	2	3	3	4	8	2	1	1	1	1	1	96	4
200931	0	0	59	1	1	1	2	2	72	1	1	1	2	2	75	1	3	3	1	3	3	3	2	3	3	3	3	3	3	3	3	3	1	8	2	3	3	3	3	4	8	3	1	1	1	1	1	80	3
200932	0	0	77	3	1	2	2	1																																									3
200936	0	0	69	1	1	1	2	1	65	1	1	1	2	1	70	2	2	3	2	2	3	2	1	1	2	2	2	3	2	2	2	2	1	8	2	3	2	2	0	4	8	2	1	1	1	2	1	80	4
200937	0	0	57	2	2	3	3	1	65	3	2	3	4	1	55	1	3	3	0	2	3	3	3	3	3	3	3	3	3	3	3	3	1	7	2	3	3	3	3	2	7	3	3	2	3	4	1	50	3
200938	0	0	74	2	1	2	2	1	75	1	1	2	2	1	75	2	2	3	1	2	3	3	2	3	3	3	3	3	2	2	2	3	1	7	2	3	3	3	3	3	7	2	1	1	1	2	1	65	4
200939	0	1	66	1	1	1	2	1	80	1	1	1	1	1	80	2	3	3	0	3	3	3	3	2	3	3	3	3	3	3	3	3	0	8	3	3	2	3	3	3	8	3	1	1	1	1	1	80	3
200940	0	0	37	1	1	1	1	1	95	1	1	1	2	1	75	2	3	3	0	2	3	3	3	3	3	3	3	3	3	3	3	3	0	8	2	3	2	3	3	3	9	3							2
200941	0	1	68	3	1	1	3	1	60	2	1	1	2	1	70	1	3	3	1	3	3	3	3	3	3	3	3	3	3	3	3	3	0	9	3	3	3	3	3	3	9	3	2	1	1	2	1	80	3
200943	0	1	73	4	3	4	4	4	25	4	3	4	4	4	40	1	1	2	2	1	2	2	1	2	2	2	1	1	2	2	0	1	2	4	0	0				4			4	4	4	4	3	40	4
200944	0	0	60	4	2	4	4	1	10	2	1	2	2	1	70	1	2	3	1	2	3	3	3	3	3	3	3	3	2	2	3	3	2	7	2	3	3	3	3	2	7	2	1	1	1	2	1	90	4
200945	0	0	82	3	1	3	3	1	70	4	1	3	3	1	60	1	3	3	2	3	3	3	2	2	3	3	3	3	3	3	3	3	1	8	2	3	3	3	3	4	8	3	4	2	2	3	1	65	5
200946	0	0	46	3	3	4	4	3	45	4	4	4	4	3	45	1	3	3	1	2	3	2	1	2	2	1	2	2	1	1	1	1	1	5	1	1	1	1	1	1	5	1							4
200947	0	0	79	4	3	5	4	3	60	5	3	4	4	3	52	3	0	3	1	2	1	3	1	0	0	0	1	1	0	0	0	0	2	6	1	2	2	2	2	4	7	2	4	4	5	4	3	45	4
200950	0	0	23	3	2	3	4	2	30	3	2	4	4	2	30	2	2	3	0	3	2	2	3	3	2	2	2	3	2	2	2	2	2	6	1	2	2	2	1	0	8	2							5
200952	0	1	76	2	1	2	3	1	70	3	1	3	4	1	65		3	3	0	3	3	3	3	3	3	3	3	3	3	3	3	3	1	9	3	3	3	3	2	4	10	3	3	1	2	3	1	75
200953	0	0	60	1	1	1	1	1	65	1	1	1	1	1	70	2	2	3	0	2	3	3	2	2	2	2	1	3	2	2	2	1	1	9	2	2	2	2	2	3	8	2	1	1	1	1	2	65	4
200957	0	1	59	1	1	1	1	3	80	1	1	1	1	1	90	2	3	3	0	3	3	3	2	3	3	3	3	3	3	3	3	3	0	10	3	3	3	3	3	3	10	3	1	1	1	1	1	95	4
200958	0	0	73	1	2	3	4	1	60	1	2	2	2	1	80	2	3	3	0	3	3	3	3	3	3	3	3	3	3	3	3	3	1	8	3	3	2	3	3	3	9	3	1	1	1	2	1	85	3
200959	0	0	64	1	1	1	3	1	80	1	1	3	3	1		1	2	3	0	3	2	2		2	3	3	3	3	2	3	3	3	1	9	3	3	2	3	2	3	9	3							3
200961	0	0	50	1	1	1	3	1		1	1	1	2	1		0	3	3	0	3	3	3	3	3	3	3	3	3	3	3	3	3	1	7	3	3	3	3	3	3	8	3	2	1	2	2	1	75	3
200962	0	0	32	2	1	2	3	2	80	3	1	3	3	2	70	1	1	3	0	1	3	3	3	1	2	3	2	3	3	3	2	2	2	6	1	3	3	3	2	3	7	3	2	1	1	2	1	65	3
200963	0	0	57	1	1	1	1	2	90	1	1	2	2	2	60	1	3	3	0	1	3	3	3	1	3	3	3	1	2	1	1	3	2	6	1	1	3	2	0	1	4	0							3
200964	0	0	69	3	1	3	3	2	50	3	1	3	3	2	60	2	2	3	0	2	3	3	3	3	3	2	2	2	2	2	1	2	2	8	3	2	1	1	0	3	6	1	2	1	3	2	2	60	4
200966	0	1	81	2	1	1	2	1	70	2	1	2	2	1	70	2	3	3	0	3	3	3	3	0	3	3	3	3	2	3	3	3	1	8	3	3	0	3	3	4	7	2	2	1	1	1	1	70	4
200967	0	0	26	1	1	3	3	2	65	1	1	3	2	3	40	0	3	3	0	2	3	3	3	3	3	3	2	3	3	1		3	0	8	2	3	3	3	3	4	8	2	1	1	2	2	3	50
200968	0	0	65	1	1	1	2	1	85	1	1	2	2	2	75	2	2	3	1	2	3	2	2	3	3	3	2	2	2	2	2	2	1	8	1	3	3	3	3	3	9	3	1	1	1	1	2	80	3
200969	0	1	60	3	3	3	3	3	50	3	2	3	2	4	50	3	1	3	0	3	3	3	3	3	3	3	3	3	3	3	3	3	1	7	2	3	3	3	3	3	7	2	3	3	3	2	4	40	2
200970	0	0	50	2	1	2	3	3	65	2	1	2	3	2	70	2	2	3	1	2	3	3	3	3	3	3	3	3	3	3	3	3	1	8	3	3	3	3	3	3	8	3							4
200973	0	1	69	1	1	2	1	1	70	1	1	1	2	1	80	3	2	3	1	2	3	2	2	2	1	1	2	2	2	3	2	2	2	8	2	3	2	3	2	1	7	2							4
200976	0	1	80	2	2	2	2	2	65	2	1	1	1	1		1	3	3	1	3	3	3	2	3	3	3	3	3	3	3	3	3	0	8	3	3	3	3	3	4	10	3	2	1	1	1	1	80	3
200977	0	0	56	1	1	3	3	1	65																																		1	1	3	3	1	70	4
200978	0	0	57	3	1	4	4	1	55																																		3	1	3	4	1	50	3
200980	0	0	73	4	3	4	3	3	40																																		3	2	4	4	5	75	4
200982	0	0	63	1	1	3	3	3	55	1	1	1	1	3	60	2		4	1	2	2	1	1	3	2	2	2	2	2	2	2	2	2	6	1	1	1	2	1	4	9	2	3	1	2	2	3	48	4
200983	0	0	52	4	1	3	3	1	50	3	1	3	3	1	50	1	3	3	1	3	3	3	3	3	1	2	3	3	2	2	3	3	1	8	2	2	2	3	0	4	7	1	3	1	1	2	1	80	4
[truncated: 30 more columns]
