# Supplementary material for: Substituting hospital-based outpatient cardiology care: The impact on quality, health and costs
Source: PLoS One. 2019 May 31;14(5):e0217923. doi: 10.1371/journal.pone.0217923 (PMC6544378; doi:10.1371/journal.pone.0217923)
Supplement: S2 Data — (XLSX) [file pone.0217923.s007.xlsx]

## Sheet: DATA_DESCRIPTION
VARIABLE	LABEL	VALUES
RESPNUMBER	Patient identification number (anonymous)
GROUP	GROUP: intervention group versus control group	0=control group 1=intervention group
GENDER	Gender of the patient	0=female 1=male
AGE	Age of the patient in years
TIME	Time of measurement	1=baseline 2=3 months follow-up 3=6 months follow-up 4=9 months follow-up
HEALTHCARE_COSTS	Healthcare costs in euro's

## Sheet: DATA
RESPNUMBER	GROUP	GENDER	AGE	TIME	HEALTHCARE_COSTS
100357	0	0	88	1	435
100357	0	0	88	2	435
100357	0	0	88	3	435
100357	0	0	88	4	435
100621	0	1	79	1	425
100621	0	1	79	2	425
100621	0	1	79	3	805
100621	0	1	79	4	805
100715	0	1	76	1	425
100715	0	1	76	2	425
100715	0	1	76	3	425
100715	0	1	76	4	425
101008	0	0	68	1	400
101008	0	0	68	2	400
101008	0	0	68	3	400
101008	0	0	68	4	780
101045	0	0	67	1	500
101045	0	0	67	2	500
101045	0	0	67	3	500
101045	0	0	67	4	500
101057	0	0	67	1	425
101057	0	0	67	2	425
101057	0	0	67	3	425
101057	0	0	67	4	425
101336	0	0	57	1	465
101336	0	0	57	2	465
101336	0	0	57	3	465
101336	0	0	57	4	465
101637	0	0	46	1	500
101637	0	0	46	2	500
101637	0	0	46	3	500
101637	0	0	46	4	500
102666	0	0	76	1	385
102666	0	0	76	2	385
102666	0	0	76	3	385
102666	0	0	76	4	385
102685	0	1	75	1	210
102685	0	1	75	2	210
102685	0	1	75	3	210
102685	0	1	75	4	210
102969	0	0	59	1	400
102969	0	0	59	2	400
102969	0	0	59	3	400
102969	0	0	59	4	400
103017	0	0	57	1	500
103017	0	0	57	2	3790
103017	0	0	57	3	3790
103017	0	0	57	4	5285
103070	0	1	54	1	500
103070	0	1	54	2	500
103070	0	1	54	3	500
103070	0	1	54	4	500
103817	0	1	85	1	390
103817	0	1	85	2	390
103817	0	1	85	3	390
103817	0	1	85	4	390
103946	0	0	77	1	425
103946	0	0	77	2	425
103946	0	0	77	3	810
103946	0	0	77	4	810
103961	0	1	76	1	425
103961	0	1	76	2	425
103961	0	1	76	3	425
103961	0	1	76	4	425
104233	0	0	62	1	400
104233	0	0	62	2	590
104233	0	0	62	3	590
104233	0	0	62	4	590
105098	0	1	87	1	485
105098	0	1	87	2	905
105098	0	1	87	3	905
105098	0	1	87	4	905
105441	0	0	64	1	425
105441	0	0	64	2	425
105441	0	0	64	3	425
105441	0	0	64	4	425
106409	0	1	81	1	425
106409	0	1	81	2	850
106409	0	1	81	3	850
106409	0	1	81	4	1030
106593	0	1	69	1	425
106593	0	1	69	2	425
106593	0	1	69	3	425
106593	0	1	69	4	425
106758	0	0	62	1	390
106758	0	0	62	2	390
106758	0	0	62	3	390
106758	0	0	62	4	390
106942	0	0	54	1	465
106942	0	0	54	2	465
106942	0	0	54	3	465
106942	0	0	54	4	465
107904	0	0	66	1	355
107904	0	0	66	2	355
107904	0	0	66	3	355
107904	0	0	66	4	355
107976	0	0	62	1	485
107976	0	0	62	2	485
107976	0	0	62	3	485
107976	0	0	62	4	485
108295	0	1	48	1	1880
108295	0	1	48	2	2305
108295	0	1	48	3	8165
108295	0	1	48	4	8375
109297	0	1	76	1	535
109297	0	1	76	2	535
109297	0	1	76	3	535
109297	0	1	76	4	535
109504	0	0	69	1	400
109504	0	0	69	2	400
109504	0	0	69	3	400
109504	0	0	69	4	400
109650	0	1	66	1	500
109650	0	1	66	2	670
109650	0	1	66	3	1095
109650	0	1	66	4	1095
110044	0	0	51	1	435
110044	0	0	51	2	435
110044	0	0	51	3	605
110044	0	0	51	4	605
110149	0	0	47	1	435
110149	0	0	47	2	435
110149	0	0	47	3	435
110149	0	0	47	4	435
110794	0	0	86	1	425
110794	0	0	86	2	605
110794	0	0	86	3	605
110794	0	0	86	4	785
110897	0	1	78	1	1810
110897	0	1	78	2	1990
110897	0	1	78	3	1990
110897	0	1	78	4	1990
110921	0	1	76	1	355
110921	0	1	76	2	355
110921	0	1	76	3	355
110921	0	1	76	4	355
112120	0	0	84	1	355
112120	0	0	84	2	6425
112120	0	0	84	3	8305
112120	0	0	84	4	8515
112185	0	0	80	1	355
112185	0	0	80	2	355
112185	0	0	80	3	355
112185	0	0	80	4	355
112338	0	1	69	1	1880
112338	0	1	69	2	2120
112338	0	1	69	3	2120
112338	0	1	69	4	2120
112345	0	1	67	1	535
112345	0	1	67	2	535
112345	0	1	67	3	535
112345	0	1	67	4	535
112544	0	1	55	1	500
112544	0	1	55	2	500
112544	0	1	55	3	500
112544	0	1	55	4	500
113583	0	1	64	1	465
113583	0	1	64	2	465
113583	0	1	64	3	465
113583	0	1	64	4	465
114580	0	1	76	1	1880
114580	0	1	76	2	2050
114580	0	1	76	3	2515
114580	0	1	76	4	2725
114678	0	0	70	1	390
114678	0	0	70	2	390
114678	0	0	70	3	390
114678	0	0	70	4	390
114684	0	0	69	1	485
114684	0	0	69	2	485
114684	0	0	69	3	485
114684	0	0	69	4	485
114726	0	1	67	1	500
114726	0	1	67	2	500
114726	0	1	67	3	500
114726	0	1	67	4	500
114738	0	1	66	1	500
114738	0	1	66	2	740
114738	0	1	66	3	740
114738	0	1	66	4	740
114745	0	0	66	1	185
114745	0	0	66	2	185
114745	0	0	66	3	185
114745	0	0	66	4	185
114851	0	0	59	1	400
114851	0	0	59	2	400
114851	0	0	59	3	400
114851	0	0	59	4	400
115778	0	1	74	1	425
115778	0	1	74	2	425
115778	0	1	74	3	425
115778	0	1	74	4	425
117532	0	0	41	1	500
117532	0	0	41	2	500
117532	0	0	41	3	500
117532	0	0	41	4	500
118728	0	0	79	1	170
118728	0	0	79	2	170
118728	0	0	79	3	170
118728	0	0	79	4	170
119024	0	0	62	1	500
119024	0	0	62	2	500
119024	0	0	62	3	500
119024	0	0	62	4	500
119083	0	1	59	1	390
119083	0	1	59	2	390
119083	0	1	59	3	390
119083	0	1	59	4	390
119108	0	0	58	1	355
119108	0	0	58	2	525
119108	0	0	58	3	525
119108	0	0	58	4	525
119473	0	0	35	1	575
119473	0	0	35	2	575
119473	0	0	35	3	575
119473	0	0	35	4	575
120079	0	0	75	1	535
120079	0	0	75	2	535
120079	0	0	75	3	715
120079	0	0	75	4	3635
120152	0	1	71	1	425
120152	0	1	71	2	635
120152	0	1	71	3	635
120152	0	1	71	4	815
120317	0	0	63	1	380
120317	0	0	63	2	380
120317	0	0	63	3	380
120317	0	0	63	4	565
120541	0	0	53	1	460
120541	0	0	53	2	460
120541	0	0	53	3	460
120541	0	0	53	4	460
120542	0	1	53	1	535
120542	0	1	53	2	715
120542	0	1	53	3	715
120542	0	1	53	4	715
120596	0	1	51	1	3290
120596	0	1	51	2	3470
120596	0	1	51	3	3470
120596	0	1	51	4	3470
121365	0	1	77	1	1810
121365	0	1	77	2	5880
121365	0	1	77	3	7055
121365	0	1	77	4	7225
121381	0	1	76	1	1460
121381	0	1	76	2	1640
121381	0	1	76	3	1640
121381	0	1	76	4	1640
121682	0	0	59	1	500
121682	0	0	59	2	500
121682	0	0	59	3	500
121682	0	0	59	4	500
122635	0	0	73	1	385
122635	0	0	73	2	385
122635	0	0	73	3	385
122635	0	0	73	4	385
122745	0	0	68	1	425
122745	0	0	68	2	850
122745	0	0	68	3	850
122745	0	0	68	4	1030
123175	0	0	48	1	425
123175	0	0	48	2	850
123175	0	0	48	3	850
123175	0	0	48	4	850
123845	0	0	82	1	485
123845	0	0	82	2	485
123845	0	0	82	3	485
123845	0	0	82	4	485
124034	0	0	69	1	500
124034	0	0	69	2	3255
124034	0	0	69	3	3255
124034	0	0	69	4	3255
124035	0	1	70	1	425
124035	0	1	70	2	425
124035	0	1	70	3	425
124035	0	1	70	4	425
124054	0	1	68	1	500
124054	0	1	68	2	500
124054	0	1	68	3	500
124054	0	1	68	4	680
124173	0	1	61	1	535
124173	0	1	61	2	535
124173	0	1	61	3	535
124173	0	1	61	4	535
124720	0	0	32	1	500
124720	0	0	32	2	500
124720	0	0	32	3	500
124720	0	0	32	4	500
125159	0	0	81	1	535
125159	0	0	81	2	535
125159	0	0	81	3	535
125159	0	0	81	4	535
125257	0	0	76	1	210
125257	0	0	76	2	210
125257	0	0	76	3	210
125257	0	0	76	4	210
125618	0	0	55	1	380
125618	0	0	55	2	380
125618	0	0	55	3	380
125618	0	0	55	4	380
126461	0	1	78	1	380
126461	0	1	78	2	380
126461	0	1	78	3	380
126461	0	1	78	4	380
126475	0	1	76	1	355
126475	0	1	76	2	355
126475	0	1	76	3	840
126475	0	1	76	4	840
126501	0	1	74	1	1460
126501	0	1	74	2	2920
126501	0	1	74	3	2920
126501	0	1	74	4	2920
126513	0	0	74	1	500
126513	0	0	74	2	500
126513	0	0	74	3	500
126513	0	0	74	4	740
126644	0	1	67	1	500
126644	0	1	67	2	500
126644	0	1	67	3	500
126644	0	1	67	4	500
127010	0	1	48	1	500
127010	0	1	48	2	500
127010	0	1	48	3	500
127010	0	1	48	4	500
127806	0	1	71	1	425
127806	0	1	71	2	425
127806	0	1	71	3	425
127806	0	1	71	4	425
128062	0	1	56	1	355
128062	0	1	56	2	710
128062	0	1	56	3	710
128062	0	1	56	4	710
128808	0	1	84	1	3290
128808	0	1	84	2	3470
128808	0	1	84	3	3470
128808	0	1	84	4	3470
128842	0	0	80	1	500
128842	0	0	80	2	500
128842	0	0	80	3	500
128842	0	0	80	4	500
128968	0	1	72	1	460
128968	0	1	72	2	460
128968	0	1	72	3	460
128968	0	1	72	4	460
129051	0	1	66	1	380
129051	0	1	66	2	760
129051	0	1	66	3	760
129051	0	1	66	4	760
130067	0	1	78	1	485
130067	0	1	78	2	485
130067	0	1	78	3	910
130067	0	1	78	4	1090
130105	0	1	75	1	535
130105	0	1	75	2	535
130105	0	1	75	3	535
130105	0	1	75	4	535
130223	0	0	69	1	385
130223	0	0	69	2	385
130223	0	0	69	3	385
130223	0	0	69	4	385
130351	0	1	61	1	500
130351	0	1	61	2	500
130351	0	1	61	3	500
130351	0	1	61	4	500
130355	0	1	60	1	500
130355	0	1	60	2	1000
130355	0	1	60	3	1000
130355	0	1	60	4	1000
130789	0	0	32	1	425
130789	0	0	32	2	425
130789	0	0	32	3	425
130789	0	0	32	4	425
131313	0	1	74	1	1740
131313	0	1	74	2	5030
131313	0	1	74	3	9795
131313	0	1	74	4	10765
132447	0	0	79	1	380
132447	0	0	79	2	565
132447	0	0	79	3	565
132447	0	0	79	4	565
132505	0	1	74	1	1810
132505	0	1	74	2	4930
132505	0	1	74	3	5100
132505	0	1	74	4	5100
132738	0	1	59	1	535
132738	0	1	59	2	535
132738	0	1	59	3	535
132738	0	1	59	4	535
132815	0	0	56	1	355
132815	0	0	56	2	355
132815	0	0	56	3	355
132815	0	0	56	4	355
132868	0	0	53	1	380
132868	0	0	53	2	735
132868	0	0	53	3	735
132868	0	0	53	4	1115
133081	0	0	42	1	400
133081	0	0	42	2	400
133081	0	0	42	3	400
133081	0	0	42	4	400
134305	0	0	75	1	355
134305	0	0	75	2	355
134305	0	0	75	3	355
134305	0	0	75	4	355
134336	0	0	74	1	435
134336	0	0	74	2	435
134336	0	0	74	3	615
134336	0	0	74	4	1040
134343	0	1	74	1	400
134343	0	1	74	2	400
134343	0	1	74	3	400
134343	0	1	74	4	400
134395	0	0	71	1	355
134395	0	0	71	2	735
134395	0	0	71	3	735
134395	0	0	71	4	1115
134940	0	0	44	1	465
134940	0	0	44	2	465
134940	0	0	44	3	655
134940	0	0	44	4	655
135038	0	0	33	1	390
135038	0	0	33	2	390
135038	0	0	33	3	390
135038	0	0	33	4	390
135777	0	1	67	1	1740
135777	0	1	67	2	1920
135777	0	1	67	3	2310
135777	0	1	67	4	3090
137062	0	0	69	1	425
137062	0	0	69	2	605
137062	0	0	69	3	605
137062	0	0	69	4	785
137516	0	0	44	1	385
137516	0	0	44	2	385
137516	0	0	44	3	385
137516	0	0	44	4	385
138132	0	1	77	1	425
138132	0	1	77	2	425
138132	0	1	77	3	425
138132	0	1	77	4	425
138204	0	1	72	1	435
138204	0	1	72	2	435
138204	0	1	72	3	435
138204	0	1	72	4	435
138668	0	1	49	1	500
138668	0	1	49	2	500
138668	0	1	49	3	880
138668	0	1	49	4	1260
139387	0	0	79	1	1880
139387	0	0	79	2	2380
139387	0	0	79	3	2380
139387	0	0	79	4	7820
139729	0	1	60	1	425
139729	0	1	60	2	425
139729	0	1	60	3	425
139729	0	1	60	4	425
140007	0	1	46	1	500
140007	0	1	46	2	500
140007	0	1	46	3	500
140007	0	1	46	4	500
140051	0	1	43	1	190
140051	0	1	43	2	190
140051	0	1	43	3	190
140051	0	1	43	4	190
140569	0	1	86	1	355
140569	0	1	86	2	355
140569	0	1	86	3	355
140569	0	1	86	4	355
140698	0	0	77	1	1810
140698	0	0	77	2	1990
140698	0	0	77	3	1990
140698	0	0	77	4	1990
140975	0	1	62	1	355
140975	0	1	62	2	355
140975	0	1	62	3	355
140975	0	1	62	4	355
141101	0	0	56	1	425
141101	0	0	56	2	635
141101	0	0	56	3	635
141101	0	0	56	4	635
141977	0	1	75	1	1805
141977	0	1	75	2	1990
141977	0	1	75	3	1990
141977	0	1	75	4	1990
142190	0	1	63	1	180
142190	0	1	63	2	180
142190	0	1	63	3	180
142190	0	1	63	4	180
142216	0	0	63	1	500
142216	0	0	63	2	500
142216	0	0	63	3	500
142216	0	0	63	4	500
143125	0	1	84	1	380
143125	0	1	84	2	760
143125	0	1	84	3	760
143125	0	1	84	4	760
143244	0	1	76	1	535
143244	0	1	76	2	535
143244	0	1	76	3	535
143244	0	1	76	4	2100
143322	0	0	70	1	465
143322	0	0	70	2	465
143322	0	0	70	3	465
143322	0	0	70	4	890
143510	0	0	59	1	500
143510	0	0	59	2	500
143510	0	0	59	3	500
143510	0	0	59	4	500
144304	0	0	85	1	485
144304	0	0	85	2	485
144304	0	0	85	3	485
144304	0	0	85	4	485
144780	0	1	56	1	500
144780	0	1	56	2	500
144780	0	1	56	3	500
144780	0	1	56	4	500
145773	0	1	68	1	5365
145773	0	1	68	2	16100
145773	0	1	68	3	16385
145773	0	1	68	4	16670
146279	0	0	38	1	425
146279	0	0	38	2	425
146279	0	0	38	3	425
146279	0	0	38	4	425
146376	0	1	28	1	425
146376	0	1	28	2	425
146376	0	1	28	3	425
146376	0	1	28	4	425
147012	0	1	66	1	500
147012	0	1	66	2	1825
147012	0	1	66	3	1825
147012	0	1	66	4	1825
147091	0	0	62	1	500
147091	0	0	62	2	500
147091	0	0	62	3	500
147091	0	0	62	4	500
147298	0	1	51	1	380
147298	0	1	51	2	380
147298	0	1	51	3	380
147298	0	1	51	4	380
148043	0	1	79	1	355
148043	0	1	79	2	355
148043	0	1	79	3	355
148043	0	1	79	4	355
148095	0	1	76	1	1325
148095	0	1	76	2	6690
148095	0	1	76	3	8015
148095	0	1	76	4	8185
148159	0	0	71	1	535
148159	0	0	71	2	535
148159	0	0	71	3	535
148159	0	0	71	4	535
148298	0	1	64	1	425
148298	0	1	64	2	605
148298	0	1	64	3	605
148298	0	1	64	4	3525
148604	0	0	49	1	400
148604	0	0	49	2	400
148604	0	0	49	3	400
148604	0	0	49	4	400
148844	0	1	31	1	425
148844	0	1	31	2	425
148844	0	1	31	3	425
148844	0	1	31	4	425
148875	0	0	28	1	400
148875	0	0	28	2	400
148875	0	0	28	3	400
148875	0	0	28	4	400
149509	0	0	74	1	500
149509	0	0	74	2	500
149509	0	0	74	3	500
149509	0	0	74	4	500
149539	0	1	72	1	535
149539	0	1	72	2	3825
149539	0	1	72	3	4435
149539	0	1	72	4	16875
150036	0	1	47	1	380
150036	0	1	47	2	380
150036	0	1	47	3	380
150036	0	1	47	4	380
150048	0	0	46	1	465
150048	0	0	46	2	930
150048	0	0	46	3	930
150048	0	0	46	4	930
150811	0	1	73	1	1170
150811	0	1	73	2	1270
150811	0	1	73	3	1270
150811	0	1	73	4	1270
151043	0	0	61	1	535
151043	0	0	61	2	535
151043	0	0	61	3	535
151043	0	0	61	4	535
151100	0	1	58	1	690
151100	0	1	58	2	870
151100	0	1	58	3	1050
151100	0	1	58	4	1050
151252	0	0	51	1	575
151252	0	0	51	2	575
151252	0	0	51	3	575
151252	0	0	51	4	575
152018	0	0	78	1	220
152018	0	0	78	2	220
152018	0	0	78	3	505
152018	0	0	78	4	505
152036	0	1	77	1	380
152036	0	1	77	2	380
152036	0	1	77	3	380
152036	0	1	77	4	380
152040	0	0	77	1	500
152040	0	0	77	2	740
152040	0	0	77	3	740
152040	0	0	77	4	740
152270	0	0	64	1	535
152270	0	0	64	2	715
152270	0	0	64	3	715
152270	0	0	64	4	715
152360	0	1	58	1	355
152360	0	1	58	2	355
152360	0	1	58	3	355
152360	0	1	58	4	355
153294	0	0	74	1	1880
153294	0	0	74	2	2090
153294	0	0	74	3	14900.9
153294	0	0	74	4	14900.9
153300	0	1	75	1	390
153300	0	1	75	2	560
153300	0	1	75	3	560
153300	0	1	75	4	560
153302	0	0	73	1	210
153302	0	0	73	2	210
153302	0	0	73	3	210
153302	0	0	73	4	210
153332	0	1	72	1	355
153332	0	1	72	2	355
153332	0	1	72	3	355
153332	0	1	72	4	355
153612	0	0	59	1	425
153612	0	0	59	2	605
153612	0	0	59	3	605
153612	0	0	59	4	605
153627	0	0	57	1	170
153627	0	0	57	2	170
153627	0	0	57	3	170
153627	0	0	57	4	170
153728	0	1	53	1	425
153728	0	1	53	2	425
153728	0	1	53	3	425
153728	0	1	53	4	850
154482	0	1	83	1	535
154482	0	1	83	2	535
154482	0	1	83	3	820
154482	0	1	83	4	820
154616	0	1	72	1	425
154616	0	1	72	2	1885
154616	0	1	72	3	1885
154616	0	1	72	4	1885
155317	0	1	30	1	425
155317	0	1	30	2	605
155317	0	1	30	3	605
155317	0	1	30	4	605
155761	0	0	78	1	355
155761	0	0	78	2	355
155761	0	0	78	3	355
155761	0	0	78	4	355
155850	0	1	73	1	500
155850	0	1	73	2	500
155850	0	1	73	3	500
155850	0	1	73	4	500
155938	0	1	69	1	390
155938	0	1	69	2	390
155938	0	1	69	3	390
155938	0	1	69	4	390
156003	0	1	64	1	425
156003	0	1	64	2	605
156003	0	1	64	3	605
156003	0	1	64	4	995
156949	0	1	85	1	435
156949	0	1	85	2	870
156949	0	1	85	3	870
156949	0	1	85	4	870
157004	0	1	80	1	180
157004	0	1	80	2	180
157004	0	1	80	3	180
157004	0	1	80	4	180
157014	0	0	79	1	535
157014	0	0	79	2	535
157014	0	0	79	3	535
157014	0	0	79	4	535
157031	0	0	78	1	435
157031	0	0	78	2	435
157031	0	0	78	3	435
157031	0	0	78	4	870
157101	0	1	75	1	180
157101	0	1	75	2	180
157101	0	1	75	3	180
157101	0	1	75	4	180
157110	0	1	74	1	1810
157110	0	1	74	2	6285
157110	0	1	74	3	6285
157110	0	1	74	4	6285
157306	0	1	62	1	425
157306	0	1	62	2	425
157306	0	1	62	3	425
157306	0	1	62	4	425
158306	0	0	83	1	535
158306	0	0	83	2	535
158306	0	0	83	3	535
158306	0	0	83	4	535
158380	0	1	78	1	425
158380	0	1	78	2	425
158380	0	1	78	3	425
158380	0	1	78	4	605
158709	0	0	58	1	400
158709	0	0	58	2	400
158709	0	0	58	3	400
158709	0	0	58	4	400
159446	0	0	91	1	485
159446	0	0	91	2	695
159446	0	0	91	3	695
159446	0	0	91	4	1405
159607	0	0	77	1	535
159607	0	0	77	2	535
159607	0	0	77	3	535
159607	0	0	77	4	2345
159712	0	1	69	1	400
159712	0	1	69	2	400
159712	0	1	69	3	400
159712	0	1	69	4	400
159793	0	1	65	1	500
159793	0	1	65	2	500
159793	0	1	65	3	670
159793	0	1	65	4	670
161154	0	1	56	1	1810
161154	0	1	56	2	3670
161154	0	1	56	3	6960
161154	0	1	56	4	6960
161349	0	0	46	1	425
161349	0	0	46	2	425
161349	0	0	46	3	425
161349	0	0	46	4	425
161498	0	1	29	1	380
161498	0	1	29	2	380
161498	0	1	29	3	380
161498	0	1	29	4	380
161917	0	0	78	1	425
161917	0	0	78	2	425
161917	0	0	78	3	425
161917	0	0	78	4	425
162142	0	0	64	1	500
162142	0	0	64	2	500
162142	0	0	64	3	500
162142	0	0	64	4	500
162926	0	0	91	1	455
162926	0	0	91	2	455
162926	0	0	91	3	455
162926	0	0	91	4	455
163051	0	0	82	1	535
163051	0	0	82	2	715
163051	0	0	82	3	715
163051	0	0	82	4	715
163355	0	0	64	1	355
163355	0	0	64	2	455
163355	0	0	64	3	455
163355	0	0	64	4	455
163663	0	0	48	1	400
163663	0	0	48	2	400
163663	0	0	48	3	400
163663	0	0	48	4	400
163752	0	0	43	1	500
163752	0	0	43	2	500
163752	0	0	43	3	500
163752	0	0	43	4	500
163954	0	0	26	1	465
163954	0	0	26	2	465
163954	0	0	26	3	465
163954	0	0	26	4	465
164341	0	0	87	1	285
164341	0	0	87	2	285
164341	0	0	87	3	285
164341	0	0	87	4	285
164455	0	1	79	1	1810
164455	0	1	79	2	1990
164455	0	1	79	3	1990
164455	0	1	79	4	2170
164574	0	1	71	1	425
164574	0	1	71	2	425
164574	0	1	71	3	425
164574	0	1	71	4	425
164640	0	1	67	1	500
164640	0	1	67	2	500
164640	0	1	67	3	500
164640	0	1	67	4	500
164717	0	0	63	1	500
164717	0	0	63	2	740
164717	0	0	63	3	740
164717	0	0	63	4	740
164796	0	0	60	1	425
164796	0	0	60	2	425
164796	0	0	60	3	425
164796	0	0	60	4	425
165124	0	0	42	1	500
165124	0	0	42	2	500
165124	0	0	42	3	500
165124	0	0	42	4	500
165758	0	1	77	1	425
165758	0	1	77	2	425
165758	0	1	77	3	425
165758	0	1	77	4	425
165785	0	1	76	1	485
165785	0	1	76	2	485
165785	0	1	76	3	485
165785	0	1	76	4	485
165854	0	0	72	1	390
165854	0	0	72	2	390
165854	0	0	72	3	390
165854	0	0	72	4	390
165874	0	1	71	1	535
165874	0	1	71	2	535
165874	0	1	71	3	1000
165874	0	1	71	4	1000
166093	0	1	60	1	1810
166093	0	1	60	2	2345
166093	0	1	60	3	2345
166093	0	1	60	4	2345
167416	0	1	60	1	500
167416	0	1	60	2	500
167416	0	1	60	3	500
167416	0	1	60	4	9960
168435	0	1	74	1	400
168435	0	1	74	2	400
168435	0	1	74	3	400
168435	0	1	74	4	400
168822	0	1	55	1	385
168822	0	1	55	2	385
168822	0	1	55	3	385
168822	0	1	55	4	385
169087	0	0	43	1	425
169087	0	0	43	2	850
169087	0	0	43	3	850
169087	0	0	43	4	850
169625	0	0	86	1	435
169625	0	0	86	2	435
169625	0	0	86	3	625
169625	0	0	86	4	625
169682	0	1	81	1	485
169682	0	1	81	2	485
169682	0	1	81	3	485
169682	0	1	81	4	1810
169741	0	0	76	1	500
169741	0	0	76	2	500
169741	0	0	76	3	500
169741	0	0	76	4	500
169826	0	0	70	1	480
169826	0	0	70	2	480
169826	0	0	70	3	480
169826	0	0	70	4	480
169943	0	1	64	1	435
169943	0	1	64	2	435
169943	0	1	64	3	435
169943	0	1	64	4	435
170252	0	0	47	1	1795
170252	0	0	47	2	1965
170252	0	0	47	3	1965
170252	0	0	47	4	2135
170480	0	0	29	1	425
170480	0	0	29	2	425
170480	0	0	29	3	425
170480	0	0	29	4	425
171032	0	1	72	1	385
171032	0	1	72	2	385
171032	0	1	72	3	385
171032	0	1	72	4	385
171175	0	0	62	1	485
171175	0	0	62	2	485
171175	0	0	62	3	485
171175	0	0	62	4	485
172097	0	1	83	1	355
172097	0	1	83	2	710
172097	0	1	83	3	710
172097	0	1	83	4	1065
172134	0	1	82	1	435
172134	0	1	82	2	435
172134	0	1	82	3	435
172134	0	1	82	4	435
172819	0	0	45	1	170
172819	0	0	45	2	170
172819	0	0	45	3	170
172819	0	0	45	4	170
172997	0	0	31	1	425
172997	0	0	31	2	425
172997	0	0	31	3	425
172997	0	0	31	4	425
173527	0	0	74	1	385
173527	0	0	74	2	385
173527	0	0	74	3	385
173527	0	0	74	4	385
173577	0	0	71	1	240
173577	0	0	71	2	240
173577	0	0	71	3	240
173577	0	0	71	4	240
173614	0	0	69	1	535
173614	0	0	69	2	535
173614	0	0	69	3	725
173614	0	0	69	4	725
173682	0	1	65	1	535
173682	0	1	65	2	535
173682	0	1	65	3	535
173682	0	1	65	4	535
173872	0	0	56	1	485
173872	0	0	56	2	485
173872	0	0	56	3	485
173872	0	0	56	4	485
174068	0	1	46	1	1325
174068	0	1	46	2	1825
174068	0	1	46	3	2065
174068	0	1	46	4	2065
174121	0	0	43	1	380
174121	0	0	43	2	380
174121	0	0	43	3	380
174121	0	0	43	4	380
174778	0	0	71	1	1810
174778	0	0	71	2	2090
174778	0	0	71	3	2090
174778	0	0	71	4	2270
174979	0	0	59	1	500
174979	0	0	59	2	500
174979	0	0	59	3	500
174979	0	0	59	4	500
175003	0	1	59	1	355
175003	0	1	59	2	355
175003	0	1	59	3	355
175003	0	1	59	4	355
175183	0	0	50	1	500
175183	0	0	50	2	500
175183	0	0	50	3	500
175183	0	0	50	4	500
175947	0	1	75	1	425
175947	0	1	75	2	425
175947	0	1	75	3	425
175947	0	1	75	4	605
176125	0	1	65	1	465
176125	0	1	65	2	465
176125	0	1	65	3	465
176125	0	1	65	4	465
176175	0	0	61	1	500
176175	0	0	61	2	500
176175	0	0	61	3	500
176175	0	0	61	4	500
176280	0	0	56	1	460
176280	0	0	56	2	460
176280	0	0	56	3	460
176280	0	0	56	4	460
177072	0	0	80	1	355
177072	0	0	80	2	355
177072	0	0	80	3	565
177072	0	0	80	4	565
177392	0	0	59	1	1170
177392	0	0	59	2	1360
177392	0	0	59	3	1360
177392	0	0	59	4	1360
178671	0	1	60	1	500
178671	0	1	60	2	500
178671	0	1	60	3	500
178671	0	1	60	4	500
178820	0	1	54	1	500
178820	0	1	54	2	500
178820	0	1	54	3	500
178820	0	1	54	4	500
179655	0	1	87	1	10200
179655	0	1	87	2	10485
179655	0	1	87	3	10655
179655	0	1	87	4	10655
179727	0	1	81	1	535
179727	0	1	81	2	535
179727	0	1	81	3	535
179727	0	1	81	4	535
179809	0	1	75	1	355
179809	0	1	75	2	355
179809	0	1	75	3	355
179809	0	1	75	4	355
179838	0	0	72	1	1460
179838	0	0	72	2	1885
179838	0	0	72	3	2065
179838	0	0	72	4	2065
180000	0	1	63	1	500
180000	0	1	63	2	500
180000	0	1	63	3	500
180000	0	1	63	4	670
181017	0	1	80	1	355
181017	0	1	80	2	355
181017	0	1	80	3	355
181017	0	1	80	4	2850
181252	0	0	67	1	425
181252	0	0	67	2	425
181252	0	0	67	3	425
181252	0	0	67	4	595
181390	0	0	60	1	1460
181390	0	0	60	2	1460
181390	0	0	60	3	1885
181390	0	0	60	4	22285
182495	0	0	69	1	380
182495	0	0	69	2	380
182495	0	0	69	3	550
182495	0	0	69	4	550
182622	0	1	61	1	500
182622	0	1	61	2	500
182622	0	1	61	3	680
182622	0	1	61	4	680
182665	0	1	59	1	500
182665	0	1	59	2	500
182665	0	1	59	3	500
182665	0	1	59	4	500
182744	0	0	55	1	465
182744	0	0	55	2	465
182744	0	0	55	3	465
182744	0	0	55	4	465
183095	0	1	32	1	390
183095	0	1	32	2	390
183095	0	1	32	3	390
183095	0	1	32	4	390
183593	0	0	78	1	500
183593	0	0	78	2	710
183593	0	0	78	3	710
183593	0	0	78	4	1680
183607	0	0	77	1	535
183607	0	0	77	2	535
183607	0	0	77	3	535
183607	0	0	77	4	535
183745	0	1	68	1	400
183745	0	1	68	2	400
183745	0	1	68	3	400
183745	0	1	68	4	400
183788	0	1	66	1	355
183788	0	1	66	2	355
183788	0	1	66	3	355
183788	0	1	66	4	355
183871	0	0	63	1	380
183871	0	0	63	2	380
183871	0	0	63	3	380
183871	0	0	63	4	380
183891	0	1	61	1	355
183891	0	1	61	2	355
183891	0	1	61	3	355
183891	0	1	61	4	355
184106	0	0	51	1	385
184106	0	0	51	2	385
184106	0	0	51	3	385
184106	0	0	51	4	385
184801	0	1	82	1	435
184801	0	1	82	2	435
184801	0	1	82	3	435
184801	0	1	82	4	435
185041	0	0	67	1	535
185041	0	0	67	2	535
185041	0	0	67	3	535
185041	0	0	67	4	535
186091	0	0	82	1	400
186091	0	0	82	2	400
186091	0	0	82	3	400
186091	0	0	82	4	400
186487	0	1	58	1	380
186487	0	1	58	2	380
186487	0	1	58	3	380
186487	0	1	58	4	570
186570	0	1	54	1	535
186570	0	1	54	2	535
186570	0	1	54	3	535
186570	0	1	54	4	775
186595	0	1	54	1	500
186595	0	1	54	2	500
186595	0	1	54	3	500
186595	0	1	54	4	500
187342	0	0	85	1	535
187342	0	0	85	2	715
187342	0	0	85	3	715
187342	0	0	85	4	1095
187392	0	1	81	1	425
187392	0	1	81	2	425
187392	0	1	81	3	425
187392	0	1	81	4	425
187445	0	0	78	1	500
187445	0	0	78	2	500
187445	0	0	78	3	500
187445	0	0	78	4	500
187528	0	1	71	1	400
187528	0	1	71	2	400
187528	0	1	71	3	400
187528	0	1	71	4	400
187914	0	1	51	1	1810
187914	0	1	51	2	8670
187914	0	1	51	3	9060
187914	0	1	51	4	9060
188043	0	0	43	1	500
188043	0	0	43	2	500
188043	0	0	43	3	500
188043	0	0	43	4	500
188608	0	0	85	1	1460
188608	0	0	85	2	1885
188608	0	0	85	3	1885
188608	0	0	85	4	2055
188900	0	0	66	1	500
188900	0	0	66	2	500
188900	0	0	66	3	500
188900	0	0	66	4	500
189306	0	1	42	1	425
189306	0	1	42	2	425
189306	0	1	42	3	425
189306	0	1	42	4	425
190047	0	1	70	1	425
190047	0	1	70	2	425
190047	0	1	70	3	2335
190047	0	1	70	4	2335
190066	0	0	69	1	390
190066	0	0	69	2	390
190066	0	0	69	3	390
190066	0	0	69	4	390
190078	0	1	68	1	485
190078	0	1	68	2	485
190078	0	1	68	3	485
190078	0	1	68	4	485
190414	0	1	50	1	390
190414	0	1	50	2	390
190414	0	1	50	3	390
190414	0	1	50	4	390
191362	0	1	64	1	285
191362	0	1	64	2	285
191362	0	1	64	3	285
191362	0	1	64	4	285
191462	0	0	59	1	535
191462	0	0	59	2	535
191462	0	0	59	3	535
191462	0	0	59	4	535
192287	0	0	81	1	385
192287	0	0	81	2	1950
192287	0	0	81	3	1950
192287	0	0	81	4	2485
192346	0	1	77	1	1880
192346	0	1	77	2	3950
192346	0	1	77	3	4375
192346	0	1	77	4	4800
192488	0	0	66	1	380
192488	0	0	66	2	380
192488	0	0	66	3	760
192488	0	0	66	4	760
192599	0	0	59	1	1325
192599	0	0	59	2	1955
192599	0	0	59	3	1955
192599	0	0	59	4	2455
192658	0	1	56	1	500
192658	0	1	56	2	500
192658	0	1	56	3	500
192658	0	1	56	4	500
192846	0	0	46	1	380
192846	0	0	46	2	380
192846	0	0	46	3	380
192846	0	0	46	4	380
193796	0	0	62	1	500
193796	0	0	62	2	500
193796	0	0	62	3	500
193796	0	0	62	4	500
194298	0	1	30	1	380
194298	0	1	30	2	380
194298	0	1	30	3	380
194298	0	1	30	4	380
194755	0	1	84	1	170
194755	0	1	84	2	170
194755	0	1	84	3	170
194755	0	1	84	4	455
194818	0	1	80	1	535
194818	0	1	80	2	535
194818	0	1	80	3	535
194818	0	1	80	4	915
194942	0	1	71	1	1460
194942	0	1	71	2	1885
194942	0	1	71	3	2310
194942	0	1	71	4	2310
195145	0	1	61	1	1880
195145	0	1	61	2	2120
195145	0	1	61	3	2120
195145	0	1	61	4	2360
195554	0	0	38	1	535
195554	0	0	38	2	535
195554	0	0	38	3	535
195554	0	0	38	4	535
196273	0	0	70	1	425
196273	0	0	70	2	425
196273	0	0	70	3	425
196273	0	0	70	4	425
196674	0	0	52	1	500
196674	0	0	52	2	500
196674	0	0	52	3	670
196674	0	0	52	4	670
196787	0	1	44	1	425
196787	0	1	44	2	425
196787	0	1	44	3	425
196787	0	1	44	4	425
196794	0	0	44	1	465
196794	0	0	44	2	930
196794	0	0	44	3	930
196794	0	0	44	4	1395
197609	0	1	70	1	3290
197609	0	1	70	2	3470
197609	0	1	70	3	4965
197609	0	1	70	4	12775
197675	0	0	66	1	535
197675	0	0	66	2	535
197675	0	0	66	3	535
197675	0	0	66	4	535
197698	0	0	64	1	425
197698	0	0	64	2	425
197698	0	0	64	3	425
197698	0	0	64	4	425
198001	0	1	51	1	355
198001	0	1	51	2	355
198001	0	1	51	3	355
198001	0	1	51	4	355
198763	0	1	82	1	380
198763	0	1	82	2	760
198763	0	1	82	3	760
198763	0	1	82	4	760
198771	0	1	80	1	1740
198771	0	1	80	2	1910
198771	0	1	80	3	2460
198771	0	1	80	4	2800
198792	0	0	80	1	500
198792	0	0	80	2	500
198792	0	0	80	3	680
198792	0	0	80	4	680
198824	0	1	77	1	535
198824	0	1	77	2	535
198824	0	1	77	3	535
198824	0	1	77	4	535
199084	0	1	62	1	465
199084	0	1	62	2	465
199084	0	1	62	3	465
199084	0	1	62	4	465
199220	0	1	54	1	425
199220	0	1	54	2	425
199220	0	1	54	3	425
199220	0	1	54	4	425
200343	0	1	59	1	535
200343	0	1	59	2	535
200343	0	1	59	3	775
200343	0	1	59	4	775
200614	0	0	45	1	500
200614	0	0	45	2	500
200614	0	0	45	3	500
200614	0	0	45	4	500
200887	0	0	23	1	425
200887	0	0	23	2	425
200887	0	0	23	3	850
200887	0	0	23	4	850
201249	0	0	81	1	425
201249	0	0	81	2	850
201249	0	0	81	3	850
201249	0	0	81	4	850
201516	0	0	65	1	500
201516	0	0	65	2	740
201516	0	0	65	3	740
201516	0	0	65	4	740
201668	0	1	59	1	425
201668	0	1	59	2	425
201668	0	1	59	3	425
201668	0	1	59	4	425
202511	0	0	83	1	425
202511	0	0	83	2	425
202511	0	0	83	3	425
202511	0	0	83	4	425
203359	0	1	28	1	425
203359	0	1	28	2	425
203359	0	1	28	3	425
203359	0	1	28	4	425
204284	0	0	49	1	500
204284	0	0	49	2	500
204284	0	0	49	3	500
204284	0	0	49	4	500
204964	0	0	84	1	535
204964	0	0	84	2	535
204964	0	0	84	3	535
204964	0	0	84	4	535
204989	0	0	82	1	1880
204989	0	0	82	2	2235
204989	0	0	82	3	2720
204989	0	0	82	4	2720
205001	0	1	80	1	1740
205001	0	1	80	2	2095
205001	0	1	80	3	2265
205001	0	1	80	4	2975
205309	0	0	60	1	425
205309	0	0	60	2	425
205309	0	0	60	3	425
205309	0	0	60	4	425
205312	0	0	60	1	500
205312	0	0	60	2	500
205312	0	0	60	3	500
205312	0	0	60	4	500
205431	0	1	55	1	535
205431	0	1	55	2	535
205431	0	1	55	3	535
205431	0	1	55	4	535
206367	0	1	69	1	535
206367	0	1	69	2	535
206367	0	1	69	3	535
206367	0	1	69	4	535
206529	0	0	61	1	400
206529	0	0	61	2	400
206529	0	0	61	3	400
206529	0	0	61	4	400
206760	0	0	45	1	380
206760	0	0	45	2	380
206760	0	0	45	3	380
206760	0	0	45	4	380
207586	0	1	61	1	400
207586	0	1	61	2	400
207586	0	1	61	3	400
207586	0	1	61	4	400
207947	0	1	40	1	180
207947	0	1	40	2	180
207947	0	1	40	3	180
207947	0	1	40	4	180
208572	0	1	80	1	465
208572	0	1	80	2	465
208572	0	1	80	3	465
208572	0	1	80	4	465
208756	0	0	68	1	575
208756	0	0	68	2	575
208756	0	0	68	3	575
208756	0	0	68	4	1150
208890	0	0	61	1	500
208890	0	0	61	2	500
208890	0	0	61	3	500
208890	0	0	61	4	500
209191	0	1	45	1	385
209191	0	1	45	2	385
209191	0	1	45	3	385
209191	0	1	45	4	385
209882	0	0	78	1	1325
209882	0	0	78	2	1565
209882	0	0	78	3	1565
209882	0	0	78	4	1565
210192	0	0	59	1	500
210192	0	0	59	2	500
210192	0	0	59	3	500
210192	0	0	59	4	500
210514	0	1	42	1	3120
210514	0	1	42	2	3510
210514	0	1	42	3	3680
210514	0	1	42	4	3680
210608	0	0	34	1	425
210608	0	0	34	2	425
210608	0	0	34	3	425
210608	0	0	34	4	425
211151	0	1	78	1	425
211151	0	1	78	2	850
211151	0	1	78	3	850
211151	0	1	78	4	850
211373	0	1	66	1	425
211373	0	1	66	2	425
211373	0	1	66	3	425
211373	0	1	66	4	605
211427	0	1	63	1	535
211427	0	1	63	2	535
211427	0	1	63	3	535
211427	0	1	63	4	535
211472	0	0	61	1	380
211472	0	0	61	2	380
211472	0	0	61	3	380
211472	0	0	61	4	380
211871	0	0	37	1	465
211871	0	0	37	2	465
211871	0	0	37	3	465
211871	0	0	37	4	465
212477	0	1	75	1	485
212477	0	1	75	2	6815
212477	0	1	75	3	6815
212477	0	1	75	4	6815
212522	0	0	73	1	425
212522	0	0	73	2	425
212522	0	0	73	3	665
212522	0	0	73	4	3420
212550	0	1	71	1	1590
212550	0	1	71	2	1970
212550	0	1	71	3	1970
212550	0	1	71	4	5150
213201	0	1	31	1	425
213201	0	1	31	2	425
213201	0	1	31	3	425
213201	0	1	31	4	425
213723	0	0	77	1	1880
213723	0	0	77	2	5000
213723	0	0	77	3	5170
213723	0	0	77	4	5560
213763	0	1	75	1	500
213763	0	1	75	2	500
213763	0	1	75	3	2310
213763	0	1	75	4	2310
213800	0	1	74	1	535
213800	0	1	74	2	535
213800	0	1	74	3	535
213800	0	1	74	4	535
213806	0	0	72	1	500
213806	0	0	72	2	500
213806	0	0	72	3	500
213806	0	0	72	4	500
214111	0	0	57	1	500
214111	0	0	57	2	500
214111	0	0	57	3	500
214111	0	0	57	4	500
214941	0	0	84	1	400
214941	0	0	84	2	400
214941	0	0	84	3	400
214941	0	0	84	4	400
215060	0	0	75	1	1440
215060	0	0	75	2	1660
215060	0	0	75	3	1660
215060	0	0	75	4	1660
215180	0	0	66	1	465
215180	0	0	66	2	465
215180	0	0	66	3	465
215180	0	0	66	4	465
215206	0	0	66	1	380
215206	0	0	66	2	380
215206	0	0	66	3	760
215206	0	0	66	4	760
215234	0	1	65	1	1830
215234	0	1	65	2	5300
215234	0	1	65	3	7875
215234	0	1	65	4	7875
215298	0	0	60	1	425
215298	0	0	60	2	425
215298	0	0	60	3	425
215298	0	0	60	4	605
215425	0	0	53	1	500
215425	0	0	53	2	500
215425	0	0	53	3	500
215425	0	0	53	4	500
216106	0	0	86	1	500
216106	0	0	86	2	500
216106	0	0	86	3	500
216106	0	0	86	4	500
216191	0	0	79	1	1460
216191	0	0	79	2	1640
216191	0	0	79	3	1640
216191	0	0	79	4	1820
216258	0	0	75	1	3290
216258	0	0	75	2	3460
216258	0	0	75	3	3460
216258	0	0	75	4	3630
216533	0	0	59	1	385
216533	0	0	59	2	385
216533	0	0	59	3	385
216533	0	0	59	4	385
217011	0	0	32	1	425
217011	0	0	32	2	425
217011	0	0	32	3	925
217011	0	0	32	4	1350
217483	0	1	83	1	355
217483	0	1	83	2	355
217483	0	1	83	3	355
217483	0	1	83	4	355
217579	0	1	77	1	500
217579	0	1	77	2	500
217579	0	1	77	3	500
217579	0	1	77	4	500
217620	0	0	74	1	425
217620	0	0	74	2	425
217620	0	0	74	3	425
217620	0	0	74	4	425
217686	0	1	70	1	485
217686	0	1	70	2	485
217686	0	1	70	3	485
217686	0	1	70	4	485
217815	0	1	61	1	500
217815	0	1	61	2	500
217815	0	1	61	3	2275
217815	0	1	61	4	2275
218641	0	0	88	1	1740
218641	0	0	88	2	1910
218641	0	0	88	3	2080
218641	0	0	88	4	2080
218661	0	0	85	1	485
218661	0	0	85	2	485
218661	0	0	85	3	485
218661	0	0	85	4	485
218741	0	1	79	1	380
218741	0	1	79	2	380
218741	0	1	79	3	560
218741	0	1	79	4	560
218908	0	1	67	1	425
218908	0	1	67	2	425
218908	0	1	67	3	425
218908	0	1	67	4	850
219001	0	0	61	1	385
219001	0	0	61	2	385
219001	0	0	61	3	385
219001	0	0	61	4	385
219203	0	0	50	1	425
219203	0	0	50	2	425
219203	0	0	50	3	425
219203	0	0	50	4	425
219815	0	0	90	1	435
219815	0	0	90	2	435
219815	0	0	90	3	645
219815	0	0	90	4	815
220000	0	0	75	1	465
220000	0	0	75	2	465
220000	0	0	75	3	465
220000	0	0	75	4	465
220144	0	0	66	1	1325
220144	0	0	66	2	1565
220144	0	0	66	3	1565
220144	0	0	66	4	1565
221106	0	0	86	1	355
221106	0	0	86	2	355
221106	0	0	86	3	525
221106	0	0	86	4	525
221327	0	0	69	1	500
221327	0	0	69	2	500
221327	0	0	69	3	500
221327	0	0	69	4	500
222275	0	0	85	1	425
222275	0	0	85	2	425
222275	0	0	85	3	425
222275	0	0	85	4	425
222904	0	0	46	1	500
222904	0	0	46	2	500
222904	0	0	46	3	500
222904	0	0	46	4	500
223089	0	0	29	1	425
223089	0	0	29	2	425
223089	0	0	29	3	425
223089	0	0	29	4	425
223710	0	0	65	1	435
223710	0	0	65	2	435
223710	0	0	65	3	435
223710	0	0	65	4	435
223869	0	1	57	1	535
223869	0	1	57	2	535
223869	0	1	57	3	535
223869	0	1	57	4	725
223945	0	1	53	1	400
223945	0	1	53	2	400
223945	0	1	53	3	400
223945	0	1	53	4	400
224002	0	1	50	1	535
224002	0	1	50	2	535
224002	0	1	50	3	535
224002	0	1	50	4	535
224229	0	0	30	1	425
224229	0	0	30	2	1885
224229	0	0	30	3	2065
224229	0	0	30	4	2065
224925	0	0	67	1	500
224925	0	0	67	2	500
224925	0	0	67	3	500
224925	0	0	67	4	500
225955	0	0	84	1	1590
225955	0	0	84	2	5060
225955	0	0	84	3	5060
225955	0	0	84	4	5240
226014	0	1	80	1	1740
226014	0	1	80	2	1910
226014	0	1	80	3	1910
226014	0	1	80	4	1910
226034	0	0	78	1	380
226034	0	0	78	2	760
226034	0	0	78	3	760
226034	0	0	78	4	945
226241	0	1	67	1	535
226241	0	1	67	2	715
226241	0	1	67	3	715
226241	0	1	67	4	895
226268	0	0	66	1	535
226268	0	0	66	2	535
226268	0	0	66	3	535
226268	0	0	66	4	535
227261	0	1	82	1	425
227261	0	1	82	2	425
227261	0	1	82	3	425
227261	0	1	82	4	425
227415	0	0	71	1	425
227415	0	0	71	2	425
227415	0	0	71	3	605
227415	0	0	71	4	785
227647	0	0	59	1	425
227647	0	0	59	2	425
227647	0	0	59	3	425
227647	0	0	59	4	425
227812	0	0	53	1	1810
227812	0	0	53	2	5100
227812	0	0	53	3	6850
227812	0	0	53	4	6850
228488	0	1	89	1	380
228488	0	1	89	2	380
228488	0	1	89	3	380
228488	0	1	89	4	380
228654	0	0	73	1	500
228654	0	0	73	2	500
228654	0	0	73	3	500
228654	0	0	73	4	500
228709	0	1	71	1	380
228709	0	1	71	2	380
228709	0	1	71	3	380
228709	0	1	71	4	380
229856	0	0	77	1	535
229856	0	0	77	2	535
229856	0	0	77	3	535
229856	0	0	77	4	535
230052	0	1	65	1	425
230052	0	1	65	2	605
230052	0	1	65	3	605
230052	0	1	65	4	605
230072	0	0	63	1	425
230072	0	0	63	2	425
230072	0	0	63	3	425
230072	0	0	63	4	960
230470	0	1	44	1	1155
230470	0	1	44	2	1395
230470	0	1	44	3	1395
230470	0	1	44	4	1395
230585	0	1	34	1	465
230585	0	1	34	2	465
230585	0	1	34	3	465
230585	0	1	34	4	1000
231058	0	1	80	1	380
231058	0	1	80	2	380
231058	0	1	80	3	380
231058	0	1	80	4	380
231104	0	1	77	1	190
231104	0	1	77	2	190
231104	0	1	77	3	190
231104	0	1	77	4	190
231159	0	1	73	1	425
231159	0	1	73	2	850
231159	0	1	73	3	850
231159	0	1	73	4	1815
231251	0	1	66	1	535
231251	0	1	66	2	7320
231251	0	1	66	3	10850
231251	0	1	66	4	10850
231480	0	1	54	1	500
231480	0	1	54	2	500
231480	0	1	54	3	500
231480	0	1	54	4	500
231715	0	1	39	1	500
231715	0	1	39	2	500
231715	0	1	39	3	500
231715	0	1	39	4	500
231718	0	1	38	1	435
231718	0	1	38	2	1875
231718	0	1	38	3	1875
231718	0	1	38	4	1875
232129	0	0	92	1	500
232129	0	0	92	2	500
232129	0	0	92	3	500
232129	0	0	92	4	500
232578	0	0	61	1	535
232578	0	0	61	2	535
232578	0	0	61	3	535
232578	0	0	61	4	535
232811	0	0	49	1	400
232811	0	0	49	2	400
232811	0	0	49	3	400
232811	0	0	49	4	400
233523	0	0	79	1	435
233523	0	0	79	2	435
233523	0	0	79	3	435
233523	0	0	79	4	435
233551	0	1	78	1	500
233551	0	1	78	2	500
233551	0	1	78	3	500
233551	0	1	78	4	500
233671	0	1	68	1	435
233671	0	1	68	2	435
233671	0	1	68	3	435
233671	0	1	68	4	435
233677	0	1	67	1	400
233677	0	1	67	2	400
233677	0	1	67	3	400
233677	0	1	67	4	400
233714	0	1	65	1	385
233714	0	1	65	2	385
233714	0	1	65	3	385
233714	0	1	65	4	385
233753	0	1	62	1	485
233753	0	1	62	2	695
233753	0	1	62	3	695
233753	0	1	62	4	695
234740	0	0	81	1	535
234740	0	0	81	2	535
234740	0	0	81	3	535
234740	0	0	81	4	535
235335	0	1	47	1	425
235335	0	1	47	2	1885
235335	0	1	47	3	1885
235335	0	1	47	4	1885
235428	0	0	42	1	400
235428	0	0	42	2	400
235428	0	0	42	3	400
235428	0	0	42	4	400
235821	0	0	93	1	485
235821	0	0	93	2	485
235821	0	0	93	3	1945
235821	0	0	93	4	1945
235933	0	0	83	1	285
235933	0	0	83	2	285
235933	0	0	83	3	465
235933	0	0	83	4	465
235976	0	1	79	1	465
235976	0	1	79	2	465
235976	0	1	79	3	465
235976	0	1	79	4	930
236031	0	1	74	1	355
236031	0	1	74	2	710
236031	0	1	74	3	1090
236031	0	1	74	4	1090
236313	0	0	56	1	425
236313	0	0	56	2	425
236313	0	0	56	3	2395
236313	0	0	56	4	2395
237153	0	0	76	1	535
237153	0	0	76	2	535
237153	0	0	76	3	535
237153	0	0	76	4	535
237164	0	1	75	1	180
237164	0	1	75	2	180
237164	0	1	75	3	180
237164	0	1	75	4	180
237290	0	1	66	1	425
237290	0	1	66	2	425
237290	0	1	66	3	425
237290	0	1	66	4	425
237304	0	0	66	1	425
237304	0	0	66	2	425
237304	0	0	66	3	425
237304	0	0	66	4	425
238198	0	0	87	1	355
238198	0	0	87	2	355
238198	0	0	87	3	355
238198	0	0	87	4	6215
238314	0	0	79	1	355
238314	0	0	79	2	355
238314	0	0	79	3	355
238314	0	0	79	4	355
238441	0	1	71	1	485
238441	0	1	71	2	485
238441	0	1	71	3	6830
238441	0	1	71	4	6830
238613	0	0	61	1	425
238613	0	0	61	2	425
238613	0	0	61	3	425
238613	0	0	61	4	425
238616	0	0	61	1	535
238616	0	0	61	2	535
238616	0	0	61	3	535
238616	0	0	61	4	535
238687	0	1	58	1	425
238687	0	1	58	2	6950
238687	0	1	58	3	7160
238687	0	1	58	4	7160
239883	0	1	64	1	485
239883	0	1	64	2	2365
239883	0	1	64	3	2365
239883	0	1	64	4	2545
239965	0	1	59	1	190
239965	0	1	59	2	190
239965	0	1	59	3	190
239965	0	1	59	4	690
240866	0	0	78	1	425
240866	0	0	78	2	425
240866	0	0	78	3	425
240866	0	0	78	4	425
240903	0	0	77	1	535
240903	0	0	77	2	535
240903	0	0	77	3	535
240903	0	0	77	4	535
241077	0	1	67	1	400
241077	0	1	67	2	400
241077	0	1	67	3	400
241077	0	1	67	4	400
241081	0	0	68	1	535
241081	0	0	68	2	535
241081	0	0	68	3	535
241081	0	0	68	4	535
241505	0	0	49	1	435
241505	0	0	49	2	435
241505	0	0	49	3	435
241505	0	0	49	4	435
242200	0	1	84	1	400
242200	0	1	84	2	400
242200	0	1	84	3	400
242200	0	1	84	4	400
242482	0	0	67	1	535
242482	0	0	67	2	715
242482	0	0	67	3	715
242482	0	0	67	4	715
242822	0	0	49	1	500
242822	0	0	49	2	500
242822	0	0	49	3	500
242822	0	0	49	4	500
243715	0	0	69	1	385
243715	0	0	69	2	555
243715	0	0	69	3	555
243715	0	0	69	4	555
244040	0	0	55	1	425
244040	0	0	55	2	425
244040	0	0	55	3	425
244040	0	0	55	4	425
244381	0	0	36	1	1880
244381	0	0	36	2	2365
244381	0	0	36	3	2365
244381	0	0	36	4	2365
244895	0	1	77	1	380
244895	0	1	77	2	380
244895	0	1	77	3	380
244895	0	1	77	4	380
245068	0	0	66	1	535
245068	0	0	66	2	535
245068	0	0	66	3	535
245068	0	0	66	4	535
245207	0	1	59	1	170
245207	0	1	59	2	170
245207	0	1	59	3	170
245207	0	1	59	4	170
245329	0	1	53	1	535
245329	0	1	53	2	535
245329	0	1	53	3	535
245329	0	1	53	4	1995
246254	0	0	75	1	1460
246254	0	0	75	2	1840
246254	0	0	75	3	2020
246254	0	0	75	4	2020
246443	0	0	62	1	380
246443	0	0	62	2	560
246443	0	0	62	3	560
246443	0	0	62	4	560
246663	0	1	51	1	485
246663	0	1	51	2	485
246663	0	1	51	3	485
246663	0	1	51	4	485
247331	0	0	86	1	425
247331	0	0	86	2	605
247331	0	0	86	3	605
247331	0	0	86	4	605
247542	0	1	71	1	435
247542	0	1	71	2	435
247542	0	1	71	3	435
247542	0	1	71	4	435
247564	0	0	69	1	500
247564	0	0	69	2	500
247564	0	0	69	3	500
247564	0	0	69	4	500
247719	0	0	61	1	3290
247719	0	0	61	2	3460
247719	0	0	61	3	3630
247719	0	0	61	4	3630
247794	0	0	58	1	1325
247794	0	0	58	2	1860
247794	0	0	58	3	2040
247794	0	0	58	4	2040
247829	0	0	55	1	465
247829	0	0	55	2	930
247829	0	0	55	3	930
247829	0	0	55	4	930
248649	0	0	86	1	10200
248649	0	0	86	2	10485
248649	0	0	86	3	10770
248649	0	0	86	4	10770
248751	0	1	78	1	185
248751	0	1	78	2	185
248751	0	1	78	3	185
248751	0	1	78	4	185
248770	0	0	75	1	425
248770	0	0	75	2	425
248770	0	0	75	3	425
248770	0	0	75	4	425
249927	0	1	84	1	425
249927	0	1	84	2	605
249927	0	1	84	3	605
249927	0	1	84	4	605
250056	0	1	74	1	500
250056	0	1	74	2	500
250056	0	1	74	3	500
250056	0	1	74	4	670
250159	0	1	68	1	485
250159	0	1	68	2	485
250159	0	1	68	3	485
250159	0	1	68	4	970
250709	0	0	37	1	400
250709	0	0	37	2	400
250709	0	0	37	3	400
250709	0	0	37	4	400
251250	0	0	78	1	535
251250	0	0	78	2	535
251250	0	0	78	3	535
251250	0	0	78	4	535
251318	0	0	73	1	435
251318	0	0	73	2	870
251318	0	0	73	3	870
251318	0	0	73	4	870
251468	0	1	62	1	535
251468	0	1	62	2	535
251468	0	1	62	3	535
251468	0	1	62	4	535
251500	0	0	60	1	500
251500	0	0	60	2	500
251500	0	0	60	3	500
251500	0	0	60	4	500
251992	0	1	30	1	380
251992	0	1	30	2	565
251992	0	1	30	3	565
251992	0	1	30	4	565
252019	0	1	27	1	400
252019	0	1	27	2	400
252019	0	1	27	3	400
252019	0	1	27	4	400
252379	0	1	82	1	190
252379	0	1	82	2	190
252379	0	1	82	3	190
252379	0	1	82	4	190
252435	0	0	78	1	425
252435	0	0	78	2	850
252435	0	0	78	3	1060
252435	0	0	78	4	1270
252509	0	0	74	1	380
252509	0	0	74	2	380
252509	0	0	74	3	380
252509	0	0	74	4	380
252527	0	1	71	1	425
252527	0	1	71	2	425
252527	0	1	71	3	425
252527	0	1	71	4	425
253198	0	0	28	1	485
253198	0	0	28	2	485
253198	0	0	28	3	485
253198	0	0	28	4	485
253699	0	0	78	1	500
253699	0	0	78	2	500
253699	0	0	78	3	500
253699	0	0	78	4	500
253980	0	1	60	1	1880
253980	0	1	60	2	2975
253980	0	1	60	3	4465
253980	0	1	60	4	4465
254066	0	1	55	1	500
254066	0	1	55	2	500
254066	0	1	55	3	500
254066	0	1	55	4	500
254346	0	0	36	1	500
254346	0	0	36	2	500
254346	0	0	36	3	500
254346	0	0	36	4	500
254898	0	0	78	1	500
254898	0	0	78	2	500
254898	0	0	78	3	500
254898	0	0	78	4	500
254913	0	0	77	1	390
254913	0	0	77	2	390
254913	0	0	77	3	390
254913	0	0	77	4	390
255205	0	1	60	1	190
255205	0	1	60	2	190
255205	0	1	60	3	190
255205	0	1	60	4	190
255367	0	0	52	1	500
255367	0	0	52	2	500
255367	0	0	52	3	500
255367	0	0	52	4	500
256155	0	1	79	1	535
256155	0	1	79	2	535
256155	0	1	79	3	535
256155	0	1	79	4	535
256448	0	1	62	1	535
256448	0	1	62	2	535
256448	0	1	62	3	535
256448	0	1	62	4	535
256512	0	1	59	1	385
256512	0	1	59	2	385
256512	0	1	59	3	385
256512	0	1	59	4	385
257404	0	1	81	1	355
257404	0	1	81	2	355
257404	0	1	81	3	355
257404	0	1	81	4	355
257544	0	1	69	1	425
257544	0	1	69	2	595
257544	0	1	69	3	595
257544	0	1	69	4	595
257655	0	1	64	1	425
257655	0	1	64	2	960
257655	0	1	64	3	960
257655	0	1	64	4	960
257858	0	1	54	1	400
257858	0	1	54	2	400
257858	0	1	54	3	400
257858	0	1	54	4	400
258622	0	0	78	1	485
258622	0	0	78	2	485
258622	0	0	78	3	485
[truncated: 13,617 more rows]
